# Supplementary material for: In vitro reconstitution of Sgk3 activation by phosphatidylinositol 3-phosphate
Source: J Biol Chem. 2021 Jun 25;297(2):100919. doi: 10.1016/j.jbc.2021.100919 (PMC8318898; doi:10.1016/j.jbc.2021.100919)
Supplement: Supplementary file 1 — Supporting information [file mmc1.xlsx]

## Sheet: Sgk3 %D Data
																																														% deuterium changes
Sgk3							FL Sgk3 0% PI3P									FL Sgk3 5% PI3P									PX Sgk3 0% PI3P									PX Sgk3 5% PI3P												FL Sgk3 0% PI3P vs FL Sgk3 5% PI3P
S	E	Max D	RT	Z	Sequence	-10lgP Score	3s	SD	30s	SD	300s	SD	3000s	SD		3s	SD	30s	SD	300s	SD	3000s	SD		3s	SD	30s	SD	300s	SD	3000s	SD		3s	SD	30s	SD	300s	SD	3000s	SD					3s	SD	30s	SD
9	37	25	7.865	5	YKESCPSVSIPSSDEHREKKKRFTVYKVL	53.83	26.969	2.48194	25.497	3.74977	22.8685	1.19147	28.902	1.11109		11.0623	0.968091	17.1773	0.613763	19.0805	0.850649	23.3623	2.41308		24.2627	0.977797	34.6563	1.08923	36.8905	1.68079	40.3045	2.07536		12.0213	0.495655	19.148	0.253716	22.297	1.03803	23.1453	1.44104		Average % Deuterium incorporation	100		15.9067	2.66406	8.31967	3.79967
10	34	21	7.195	5	KESCPSVSIPSSDEHREKKKRFTVY	91.98	29.952	2.33249	29.5907	3.32999	26.2285	2.5774	31.092	1.04356		11.3023	1.35262	19.4073	1.05437	21.8825	0.396687	26.0827	3.458		27.7937	1.09392	36.8047	0.817834	41.0455	0.243952	40.218	0.981464		13.0867	0.365267	21.7057	0.242986	25.5445	1.79252	27.501	0.805194			90		18.6497	2.69631	10.1833	3.49292
35	45	9	9.435	3	KVLVSVGRSEW	61.75	20.4167	0.515533	21.8537	2.53364	21.9575	2.46285	33.538	2.2144		18.7133	1.18467	22.947	1.82686	23.875	0.17112	29.6873	2.57557		27.4837	0.631994	37.0587	1.18844	45.585	1.32936	61.3665	4.19385		23.7303	0.480113	25.9593	0.600793	31.198	0.786303	35.0007	0.742379			80		1.70333	1.29198	-1.09333	3.12358
38	45	6	9.09	1	VSVGRSEW	46.31	32.662	1.86883	35.5267	1.0238	33.678	3.363	44.838	2.83675		30.2097	1.65059	35.438	0.681901	35.487	1.63766	46.6343	2.22292		41.8497	0.900903	50.7073	1.35171	54.282	3.00945	63.1185	3.91666		38.2003	0.859937	41.2183	1.32364	49.2815	1.71473	51.7147	3.13118			70		2.45233	2.49338	0.0886667	1.2301
46	53	6	8.72	3	FVFRRYAE	28.32	23.745	1.66381	22.631	3.35445	27.801	1.06066	47.038	2.62964		5.33633	1.71952	8.081	0.65626	16.453	1.6716	29.8893	3.98297		33.9317	0.882501	47.739	1.97734	57.6975	4.18961	70.5255	2.82348		2.601	0.419186	6.60333	1.08067	17.8895	0.704985	32.4307	1.47185			60		18.4087	2.3927	14.55	3.41804
54	68	12	11.535	4	FDKLYNTLKKQFPAM	92	11.0293	0.232732	18.635	2.37166	23.5715	1.07834	36.173	3.00124		5.78267	1.45419	14.7913	0.760109	21.557	0.724077	30.6013	2.05701		11.0043	0.803651	27.5337	0.462215	40.404	1.78332	64.233	1.1837		5.87433	0.436857	15.5387	0.479973	26.4775	1.46442	35.7997	1.28982			50		5.24667	1.4727	3.84367	2.49049
55	68	11	11.17	3	DKLYNTLKKQFPAM	62.78	11.4327	0.358002	19.6973	3.23937	23.529	1.95727	40.7773	1.03029		5.79933	1.22479	15.5953	0.899005	23.861	0.306884	33.336	1.71526		11.2403	0.88407	28.5653	1.3092	44.912	1.05783	66.912	1.57968		5.90167	0.599018	16.6027	0.596393	28.566	1.27986	37.5657	1.26722			40		5.63333	1.27604	4.102	3.36181
55	69	12	10.93	3	DKLYNTLKKQFPAMA	56.84	16.7967	0.91224	24.4453	3.03317	26.808	2.21324	41.1563	2.4465		10.3137	1.28399	20.6213	1.36152	26.6645	0.174655	36.1323	2.11177		16.7607	0.733218	33.194	0.67031	46.0965	1.6214	68.128	0.388909		11.4267	0.771979	21.489	0.684903	32.681	2.03081	41.489	1.60332			30		6.483	1.57506	3.824	3.32474
58	69	9	8.94	2	YNTLKKQFPAMA	67.97	20.998	1.41815	30.766	3.20739	34.605	1.64756	45.9993	2.88579		13.333	1.47496	25.9847	1.9667	32.7065	0.621547	41.5723	3.14951		20.317	0.708494	36.2	0.883341	47.9355	2.89984	63.3455	0.654074		14.3167	0.900027	26.3953	0.818177	39.1055	1.87313	46.1683	2.34028			20		7.665	2.04614	4.78133	3.76234
69	81	10	8.525	2	ALKIPAKRIFGDN	49.9	55.549	1.6489	53.542	0.906163	49.4485	2.55619	57.8133	2.01345		29.641	0.983117	48.9987	1.5844	47.8895	2.32002	51.9903	2.09913		54.7353	2.24259	62.266	2.06841	62.174	2.47912	61.814	0.408708		32.9813	0.866046	50.5003	1.89665	59.8425	3.02147	56.882	2.34431			10		25.908	1.91974	4.54333	1.82523
69	86	14	11.21	3	ALKIPAKRIFGDNFDPDF	63.93	48.0197	0.948694	43.7013	3.94757	40.213	0.789131	47.265	3.94401		22.024	1.60322	35.9427	2.39765	37.7845	0.806809	43.1213	4.37325		47.32	0.656711	54.9873	1.72871	53.307	5.02329	54.164	1.17238		23.5747	0.380529	37.3067	1.58411	45.858	3.76746	50.5203	0.896116					25.9957	1.86288	7.75867	4.61866
70	86	13	11.08	3	LKIPAKRIFGDNFDPDF	53.12	44.182	3.15689	43.2697	3.09235	41.279	3.42664	44.3227	1.72276		19.5967	1.95542	36.4057	1.96325	36.813	2.15526	41.7393	3.72644		46.5237	0.575727	52.639	1.95327	55.547	1.15966	57.052	2.05344		20.8383	0.360841	35.9063	1.40209	44.572	3.49311	50.3747	2.00639					24.5853	3.71344	6.864	3.66292
82	86	2	11.31	1	FDPDF	58.19	34.7383	1.8171	38.602	3.703	36.045	1.84131	40.1063	1.12527		11.7473	1.53825	24.536	1.64396	29.9305	1.46018	38.2517	2.61251		32.264	0.771512	45.1433	1.00688	46.0365	3.10066	46.0905	3.38916		10.873	0.50605	22.188	0.907176	33.832	2.16658	43.8977	2.32766					22.991	2.38078	14.066	4.05152
87	96	8	4.185	3	IKQRRAGLNE	49.64	32.247	1.01245	39.3667	3.49757	47.803	2.23021	56.9327	0.337817		6.53167	2.77738	10.731	1.06658	12.175	3.9202	30.4197	2.38208		25.615	0.761663	51.8723	0.232981	63.915	2.38012	64.49	0.995606		2.871	0.505006	3.91967	0.471362	8.9075	0.647003	22.3003	1.42139					25.7153	2.95616	28.6357	3.65658
87	97	9	7.2	3	IKQRRAGLNEF	31.78	24.1117	0.693727	32.8583	2.71056	38.8485	0.593263	47.602	1.53139		4.61267	1.74706	6.74133	2.13855	10.0865	1.71756	24.537	1.94106		18.517	1.1715	39.0897	0.166554	53.81	0.175362	56.1815	2.21537		2.43333	0.365076	3.10733	0.652566	7.77	1.04793	18.7707	0.690142					19.499	1.87975	26.117	3.45261
95	101	5	12.055	1	NEFIQNL	49.85	2.88933	0.826518	3.359	0.375324	6.732	0.555786	22.2993	0.156577		2.45733	0.806643	2.84133	0.433562	6.31	0.138593	16.91	0.325102		3.54833	0.892786	7.69267	0.698199	20.3535	0.465983	50.091	1.32512		2.89433	0.231241	3.701	0.440896	8.6345	0.170413	18.575	0.937424					0.432	1.1549	0.517667	0.57345
97	101	3	10.11	1	FIQNL	42.27	4.178	1.73579	4.30667	1.07481	8.479	0.462448	28.974	0.875714		2.80767	0.822754	3.72933	0.608502	9.359	0.944695	24.7143	0.686203		2.45667	0.522586	8.298	0.588761	25.7515	0.591848	58.328	4.06586		2.18467	0.362219	3.06167	0.451117	10.7415	0.451841	26.2413	1.06319					1.37033	1.92091	0.577333	1.23511
97	107	8	12.035	2	FIQNLVRYPEL	62.38	7.045	0.298161	7.668	0.667526	10.471	1.06349	35.2373	2.00912		5.956	0.996004	8.08233	0.85034	11.6985	0.502753	30.7897	2.51679		9.589	0.503674	21.0867	2.00714	32.603	1.79605	61.985	1.85121		7.38867	0.528863	9.70233	0.24282	15.9635	1.92545	37.364	2.0126					1.089	1.03967	-0.414333	1.08105
98	107	7	11.025	2	IQNLVRYPEL	55.59	8.31167	0.313879	9.149	1.08283	13.3545	1.22542	39.988	1.65867		6.72067	1.06989	9.45833	0.511351	13.6	0.468105	34.375	1.82591		10.437	0.555538	22.6943	1.7754	34.1715	1.08258	65.218	1.25724		8.02633	0.664001	10.6507	0.529542	16.846	1.03238	39.8743	1.43753					1.591	1.11498	-0.309333	1.1975
98	115	14	9.5	4	IQNLVRYPELYNHPDVRA	40.08	5.62267	0.612407	6.67167	0.668199	9.4915	0.518309	30.8163	1.3026		3.35167	1.02275	7.23767	0.307612	9.878	0.267286	24.2623	1.4117		9.163	0.788875	22.7667	1.11768	29.9535	1.72888	50.519	4.18749		5.04733	0.313879	8.02433	0.833751	11.8555	0.871863	27.83	1.63483					2.271	1.19208	-0.566	0.735606
101	107	4	10.405	2	LVRYPEL	32.25	13.8407	1.15412	16.082	1.59972	22.9205	1.7911	57.7953	1.05456		11.9547	1.04286	15.813	1.35015	20.6345	0.665387	46.008	3.26671		16.8083	0.854958	34.236	1.69623	45.52	3.11976	70.7875	2.53215		13.713	0.797717	17.5047	0.87622	24.266	1.78474	55.855	2.42837					1.886	1.55549	0.269	2.09332
102	107	3	9.895	2	VRYPEL	46.82	18.0843	1.07292	20.7497	1.39299	25.321	2.25991	56.484	2.27587		14.357	1.05343	20.4517	1.65479	24.417	1.54149	48.4973	2.33685		21.4507	1.43121	39.8417	2.61923	49.0895	3.21521	71.0895	4.55872		17.5313	0.595336	22.202	1.14279	30.058	2.11284	58.5117	3.3917					3.72733	1.50362	0.298	2.16305
102	115	10	8.415	4	VRYPELYNHPDVRA	93.67	7.35267	1.22076	8.65967	0.267971	12.4435	1.63554	30.605	1.61777		5.69433	0.342453	9.291	0.636364	12.9805	0.21991	26.14	1.60398		11.646	0.553553	26.4127	1.92555	33.3105	1.98626	48.6945	3.28027		6.52067	0.669128	10.342	0.893544	14.689	1.79181	28.721	1.57063					1.65833	1.26788	-0.631333	0.690483
108	115	5	5.78	2	YNHPDVRA	64.55	2.411	0.2311	2.731	0.315416	4.1565	0.0289914	14.5883	1.46556		1.90133	0.0241109	2.33033	0.0983328	4.0005	0.187383	11.4537	1.19988		5.47833	0.716129	18.845	2.18093	23.973	0.784889	42.05	2.46639		1.89433	0.350666	2.59333	0.100818	4.3095	0.170413	14.1757	1.0529					0.509667	0.232354	0.400667	0.330388
108	116	6	8.495	3	YNHPDVRAF	50.11	1.67167	0.141994	2.03167	0.457649	3.8045	1.59028	12.6707	0.823245		1.60767	0.517595	1.91467	0.272223	2.897	0.0183848	9.30167	0.470002		4.33267	0.576224	20.2423	2.01469	25.1665	1.01611	43.387	1.8809		1.53067	0.423776	1.916	0.178539	3.2095	0.144957	11.0793	0.538082					0.064	0.536718	0.117	0.532492
116	130	11	7.725	3	FLQMDSPKHQSDPSE	50.1	28.5747	2.16985	28.1837	2.2272	29.4355	1.2834	33.5897	1.90388		26.3947	1.09798	27.737	1.74654	27.791	0.869741	32.928	0.721819																							2.18	2.43184	0.446667	2.83034
116	132	13	8.04	3	FLQMDSPKHQSDPSEDE	29.16	24.4527	1.39941	24.262	1.51749	25.956	1.43118	28.8123	1.71549		22.6557	1.09698	23.6917	0.852163	23.2255	2.64529	25.5187	2.85109																							1.797	1.77812	0.570333	1.74039
116	145	26	6.725	5	FLQMDSPKHQSDPSEDEDERSSQKLHSTSQ	32.94	31.2947	1.28509	31.1997	1.5908	30.6655	1.96081	34.282	1.78106		28.2097	0.513943	29.5747	0.652043	28.6205	2.60852	29.2237	2.31504																							3.085	1.38405	1.625	1.71925
120	130	7	3.825	2	DSPKHQSDPSE	26.53	46.7333	2.67552	45.92	2.49884	44.648	1.8809	44.1023	3.97013		44.6223	1.18874	46.4257	2.16336	42.608	1.34633	41.997	2.78877																							2.111	2.92772	-0.505667	3.30519
120	162	36	7.515	5	DSPKHQSDPSEDEDERSSQKLHSTSQNINLGPSGNPHAKPTDF	38.38	34.8027	2.76837	40.5073	1.28339	43.0435	1.44886	47.3337	2.39695		32.5977	1.4904	43.731	2.13608	42.0295	1.47432	41.057	2.72419																							2.205	3.14407	-3.22367	2.49198
131	162	27	7.775	5	DEDERSSQKLHSTSQNINLGPSGNPHAKPTDF	75.53	36.5873	3.03579	41.8777	4.76791	44.2365	3.79363	41.3927	2.685		34.4513	1.12556	46.486	1.03991	44.823	1.27138	42.1707	3.19197																							2.136	3.23773	-4.60833	4.88
133	162	25	7.575	4	DERSSQKLHSTSQNINLGPSGNPHAKPTDF	59.96	37.1873	3.83603	39.587	3.32496	41.849	2.41972	42.6127	2.89065		36.389	2.00162	42.7407	2.73055	41.106	3.06036	38.287	2.51432																							0.798333	4.32685	-3.15367	4.30247
146	162	12	8.87	3	NINLGPSGNPHAKPTDF	71.2	39.4397	2.63893	41.7357	6.67652	48.783	6.03869	49.208	3.57752		38.235	1.41392	48.2097	4.74684	46.219	3.80989	44.3617	6.64348																							1.20467	2.99384	-6.474	8.19197
165	178	12	9.895	2	LKVIGKGSFGKVLL	54.51	26.8593	0.707967	32.874	2.793	38.148	1.39017	54.2553	2.11715		25.5957	0.300853	36.3947	1.03279	41.6525	0.563564	53.4787	1.92149																							1.26367	0.76924	-3.52067	2.97784
178	187	8	5.54	2	LAKRKLDGKF	36.29	13.106	1.10631	21.3153	3.02698	32.3775	3.60695	42.8443	3.35479		15.1527	3.4826	27.6127	2.32607	36.37	2.37022	47.0357	3.98758																							-2.04667	3.6541	-6.29733	3.81749
179	187	7	4.965	2	AKRKLDGKF	60.42	14.137	0.63939	23.3867	2.26783	37.095	2.40416	44.5907	2.76161		15.9487	0.853239	29.1827	2.14056	40.641	2.16233	44.3287	5.40094																							-1.81167	1.06623	-5.796	3.1185
188	209	20	6.94	5	YAVKVLQKKIVLNRKEQKHIMA	32.14	38.3197	1.4528	41.4013	3.1649	49.0225	0.695086	46.9557	2.69687		34.1837	0.858507	42.8993	2.13244	43.73	0	51.8	3.2352																							4.136	1.6875	-1.498	3.81627
188	214	25	7.81	5	YAVKVLQKKIVLNRKEQKHIMAERNVL	66.26	48.1293	1.27143	49.799	1.90445	55.6755	0.779939	58.1363	1.96945		45.65	1.70435	52.9913	1.57551	54.7225	2.74004	63.152	2.008																							2.47933	2.12634	-3.19233	2.47167
200	214	13	6.115	4	NRKEQKHIMAERNVL	63.19	59.132	0.382879	57.4353	1.02845	49.8805	1.43613	54.162	3.64716		54.4967	2.92367	54.1183	3.86789	50.771	0.186676	51.2677	5.5345																							4.63533	2.94863	3.317	4.00228
210	223	11	9.065	4	ERNVLLKNVKHPFL	51.48	46.833	2.17759	51.922	3.69092	49.229	2.92177	49.8237	2.34339		39.759	0.918308	51.35	3.38202	49.3675	0.622961	51.2617	2.74182																							7.074	2.3633	0.572	5.00609
215	226	9	10.145	3	LKNVKHPFLVGL	30.77	16.3583	0.612539	25.7673	2.78075	31.863	3.4125	34.4403	3.88831		15.9767	0.663642	27.6143	1.93676	33.082	0.786303	36.1407	5.07059																							0.381667	0.903119	-1.847	3.38874
227	236	8	8.695	2	HYSFQTTEKL	80.41	20.4957	0.775933	27.43	2.55912	37.293	2.84964	43.0903	4.57732		21.3337	0.566542	31.2143	1.64127	38.623	1.42694	48.008	6.12735																							-0.838	0.960751	-3.78433	3.04021
231	236	4	5.865	1	QTTEKL	41.11	34.7157	2.09244	36.862	3.12889	49.1995	2.4671	52.9723	3.44115		29.9047	0.92023	38.4837	2.5736	51.6495	0.982171	56.1457	5.27021																							4.811	2.28585	-1.62167	4.05134
237	241	3	12.095	1	YFVLD	55.32	2.24833	0.37468	2.66967	0.371054	5.598	1.30249	18.7307	1.83724		2.523	0.485954	4.94833	0.14003	17.845	1.5825	38.0293	3.70932																							-0.274667	0.613626	-2.27867	0.396598
239	248	8	12.72	1	VLDFVNGGEL	63.85	9.87733	0.244017	22.5483	2.05895	37.118	1.17097	39.077	2.75824		12.4207	0.854754	29.2603	1.68156	38.466	0.784889	41.2163	4.58361																							-2.54333	0.888903	-6.712	2.65837
241	248	6	11.075	1	DFVNGGEL	72.84	11.7323	0.362619	22.9647	3.12704	34.7215	3.73847	38.8787	1.89452		14.4963	0.845376	30.955	1.998	38.0585	1.15329	41.0383	3.6924																							-2.764	0.919866	-7.99033	3.71085
241	249	7	13.525	1	DFVNGGELF	26.97	10.086	0.369561	18.7437	2.78658	27.618	2.33345	36.1157	1.66929		13.2357	1.18192	25.6187	1.68669	32.071	0.957423	40.136	2.77081																							-3.14967	1.23835	-6.875	3.25729
242	248	5	9.625	1	FVNGGEL	59.62	11.9247	0.360614	20.5243	2.91409	35.3235	3.29017	41.0613	3.25093		14.8777	0.607737	31.6117	2.12546	37.7445	0.0827315	47.1903	3.58383																							-2.953	0.706673	-11.0873	3.60687
249	265	14	8.165	4	FFHLQRERSFPEHRARF	38.8	8.24933	0.217417	16.95	1.45618	23.4545	2.23799	24.9717	1.08461		11.8687	0.472623	20.9463	0.596467	23.309	0.830143	23.8843	2.09594																							-3.61933	0.520233	-3.99633	1.5736
251	265	12	6.06	5	HLQRERSFPEHRARF	32.27	10.199	0.35197	20.9687	2.38746	25.434	0.944695	25.392	1.19929		14.087	0.919881	23.7747	2.117	24.5615	0.996313	25.5687	1.83679																							-3.888	0.984918	-2.806	3.19087
253	265	10	5.72	4	QRERSFPEHRARF	57.66	11.2063	0.221193	19.6337	2.1544	23.4075	2.59013	23.3773	0.560308		13.1503	2.35327	23.604	1.87171	21.516	3.28946	23.5023	1.40631																							-1.944	2.36364	-3.97033	2.8539
270	274	3	7.905	1	IASAL	43.7	1.159	1.20796	0.661333	0.54558	0.913	0.110309	0.883333	0.116036		2.44233	0.40428	2.409	1.31364	5.1645	2.62549	3.54467	2.84665																							-1.28333	1.27382	-1.74767	1.42243
270	279	8	10.085	2	IASALGYLHS	46.64	3.05267	1.13006	4.13433	0.896737	4.756	1.62069	6.44633	0.618878		3.66667	0.357922	6.20467	0.648211	4.7185	2.11213	6.82367	0.592466																							-0.614	1.18539	-2.07033	1.10649
270	284	13	12.445	3	IASALGYLHSIKIVY	33.55	1.766	0.140129	2.87967	0.657322	9.391	0.533159	23.102	1.25834		2.12867	0.12143	3.57633	1.52562	8.78	0.424264	30.453	2.63633																							-0.362667	0.185422	-0.696667	1.6612
270	291	19	11.26	4	IASALGYLHSIKIVYRDLKPEN	72.37	3.23867	0.173877	8.39833	0.933034	23.579	2.14536	35.07	1.83135		3.41367	0.487152	6.759	0.392347	24.938	1.3732	37.939	2.74287																							-0.175	0.517253	1.63933	1.01217
270	293	21	12.36	4	IASALGYLHSIKIVYRDLKPENIL	22.37	3.258	0.453441	8.22367	0.686196	21.944	0.10748	37.1637	1.27313		3.44433	0.389295	6.06933	0.406898	20.2465	0.593263	42.8807	1.98998																							-0.186333	0.597628	2.15433	0.797766
270	294	22	12.845	4	IASALGYLHSIKIVYRDLKPENILL	32.04	3.01667	0.646655	6.61533	1.23672	19.521	1.21905	34.5813	0.563154		3.45167	1.50078	5.247	0.34351	16.7975	1.22824	41.3467	1.26606																							-0.435	1.63417	1.36833	1.28354
278	291	11	7.095	2	HSIKIVYRDLKPEN	89.42	5.90333	0.558342	14.286	0.799218	41.2535	1.76282	59.036	2.20261		5.213	1.48107	13.029	1.99538	35.6335	0.576292	60.5487	1.6894																							0.690333	1.58282	1.257	2.14949
278	294	14	10.295	4	HSIKIVYRDLKPENILL	26.76	3.93367	0.277223	10.7263	1.03183	29.271	2.28678	41.7157	3.95138		3.245	0.518489	8.60467	0.858977	30.4225	0.374059	43.1653	4.14932																							0.688667	0.587948	2.12167	1.34258
280	291	9	7.58	4	IKIVYRDLKPEN	36.99	7.036	0.600576	18.6173	0.332903	45.226	1.95303	56.1163	1.35835		7.97467	2.3779	27.136	2.35678	40.1915	1.05571	56.7887	3.50972																							-0.938667	2.45257	-8.51867	2.38018
294	302	7	9.955	2	LDSVGHVVL	51.75	4.008	0.655078	5.496	0.32251	7.324	0.591141	16.4093	1.80833		7.84267	2.11208	9.74033	3.65657	18.822	1.43684	30.6857	0.451613																							-3.83467	2.21134	-4.24433	3.67077
294	307	12	13.995	2	LDSVGHVVLTDFGL	65.91	27.3873	1.14901	31.4853	1.82521	34.8415	0.907218	39.301	1.8862		25.0657	0.41027	33.6303	1.27621	39.9185	0.0954594	46.2593	0.921104																							2.32167	1.22006	-2.145	2.22713
295	302	6	9.275	1	DSVGHVVL	62.22	2.68133	0.113015	2.28833	0.498885	7.15	1.37179	17.3733	0.838003		5.451	1.9843	5.925	3.1125	18.64	1.23744	32.0303	0.516775																							-2.76967	1.98752	-3.63667	3.15222
295	305	9	11.79	2	DSVGHVVLTDF	63.16	17.586	0.813025	22.8853	1.96584	27.53	1.34633	32.7953	1.29049		15.9383	0.785299	33.8907	1.45104	34.9215	0.183141	43.1793	0.457187																							1.64767	1.13036	-11.0053	2.44337
295	307	11	14.105	2	DSVGHVVLTDFGL	76.68	29.472	1.07696	35.8327	2.44049	35.258	1.25724	43.367	2.15548		25.7323	0.411889	33.6307	2.66562	36.0075	2.25779	50.5423	2.20495																							3.73967	1.15303	2.202	3.61407
303	321	17	12.13	2	TDFGLCKEGIAISDTTTTF	70.13	69.9803	1.033	70.754	1.80246	71.083	1.55139	70.849	1.03144		70.0747	1.02598	69.604	2.59749	69.3355	1.56058	67.7253	3.08291																							-0.0943333	1.45592	1.15	3.16161
306	321	14	10.77	2	GLCKEGIAISDTTTTF	42.09	69.7457	1.07609	71.3323	0.531462	71.8895	1.47432	69.9363	3.1662		67.442	4.50247	69.3943	3.54662	69.755	0.0127279	65.5817	1.36582																							2.30367	4.62927	1.938	3.58622
314	321	6	9.175	1	ISDTTTTF	34.31	62.978	1.19789	60.5177	3.3277	59.529	3.70241	59.821	2.60016		56.972	3.18402	59.6157	2.10571	56.3515	6.69984	56.0597	3.77555																							6.006	3.4019	0.902	3.93797
322	344	18	11.365	3	CGTPEYLAPEVIRKQPYDNTVDW	60	15.5603	0.336295	32.6663	0.447294	56.209	0.87257	61.661	2.04009		15.8567	2.90426	36.0863	1.10846	57.8515	1.01187	58.812	1.9542																							-0.296333	2.92366	-3.42	1.1953
322	348	22	13.655	3	CGTPEYLAPEVIRKQPYDNTVDWWCLG	31.42	10.953	0.766491	22.9177	0.901375	39.184	0.497803	44.3853	2.32355		9.614	2.14602	24.639	0.606245	42.761	2.27971	38.291	2.46096																							1.339	2.2788	-1.72133	1.08628
333	344	9	9.555	2	IRKQPYDNTVDW	53.11	21.089	1.08042	30.486	1.72092	39.19	2.2684	39.8987	5.78892		19.6217	1.63858	30.9	1.99772	44.0285	1.97919	38.694	5.74241																							1.46733	1.96272	-0.414	2.63675
345	351	5	14.295	1	WCLGAVL	45.31	2.07067	0.180073	4.43833	1.55476	3.3875	0.17607	3.16133	1.46351		2.91933	0.843245	5.505	0.950706	13.8445	2.25779	18.111	0.522024																							-0.848667	0.862258	-1.06667	1.8224
356	362	3	13.41	1	YGLPPFY	41.02	42.453	2.07754	50.824	3.14062	49.3125	3.35946	54.0727	5.47151		35.6423	1.65146	50.1877	3.49277	53.075	8.02566	53.0093	6.26853																							6.81067	2.65396	0.636333	4.69712
356	365	6	11.43	2	YGLPPFYCRD	65.1	41.944	1.33761	56.7177	2.45978	55.0165	0.573464	56.94	2.39194		38.6467	0.67406	54.9343	1.70774	57.788	7.04561	55.1777	5.30451																							3.29733	1.49785	1.78333	2.99448
356	369	10	12.795	2	YGLPPFYCRDVAEM	22.71	30.6177	1.30041	50.2137	1.66804	56.2375	0.406586	56.734	5.28957		25.753	2.42963	50.7333	0.92948	59.957	1.42977	57.6043	4.64936																							4.86467	2.75575	-0.519667	1.90952
370	386	13	10.355	2	YDNILHKPLSLRPGVSL	86.12	30.9853	1.812	48.3627	4.16324	55.6635	6.54852	59.309	6.93059		30.0663	0.715068	47.89	3.39773	57.6795	9.6018	52.8307	5.38202																							0.919	1.94799	0.472667	5.37375
370	388	15	10.07	3	YDNILHKPLSLRPGVSLTA	50.97	33.2883	1.96397	48.2957	2.72796	56.391	9.01278	68.606	5.58458		31.5457	1.1418	50.2437	3.80999	57.6935	8.52417	56.0137	7.26762																							1.74267	2.27176	-1.948	4.68591
370	392	19	13.085	4	YDNILHKPLSLRPGVSLTAWSIL	29.04	23.1497	1.79413	33.922	3.00982	42.818	0.643467	47.2697	6.17585		22.289	0.143722	36.7483	3.1687	49.3145	5.30825	48.2273	6.41457																							0.860667	1.79988	-2.82633	4.37032
386	392	5	14.275	1	LTAWSIL	34.03	3.98867	0.473994	12.2703	1.04797	36.5285	3.2336	52.6667	3.34307		6.96733	0.652508	18.959	0.584092	43.678	3.11127	57.4	4.29084																							-2.97867	0.806497	-6.68867	1.19975
387	392	4	13.625	1	TAWSIL	46.02	2.654	0.709004	6.60533	0.494373	28.7885	1.94525	50.7233	2.8116		4.40333	0.30738	14.9613	0.998113	37.315	2.55266	55.3587	3.07701																							-1.74933	0.772767	-8.356	1.11384
389	394	4	12.855	1	WSILEE	33.61	4.259	2.73874	3.24867	0.764619	6.313	1.96859	13.7697	3.38841		2.607	0.434211	4.78433	2.18228	14.3645	0.211425	32.2527	2.58675																							1.652	2.77295	-1.53567	2.31236
395	410	14	7.065	4	LLEKDRQNRLGAKEDF	31.89	7.35367	0.124597	21.319	1.22468	28.7215	1.02884	36.189	2.63151		6.473	1.44713	24.1377	2.07718	31.629	4.51417	37.7593	4.69745																							0.880667	1.45249	-2.81867	2.41133
395	411	15	8.665	4	LLEKDRQNRLGAKEDFL	29.28	6.40533	0.570436	20.477	0.477804	27.6535	2.38649	33.6263	3.07189		6.09067	0.957814	21.299	0.97308	29.8825	4.84297	32.8507	4.5056																							0.314667	1.11481	-0.822	1.08406
396	410	13	6.52	3	LEKDRQNRLGAKEDF	66.67	7.11167	0.383568	20.5877	0.97304	28.6675	1.52947	35.3623	3.3917		6.32833	0.80516	21.5907	0.892537	30.794	3.77029	34.467	4.49615																							0.783333	0.891856	-1.003	1.32039
397	411	13	6.505	4	EKDRQNRLGAKEDFL	45.01	7.21533	0.318858	20.864	0.708327	28.628	2.14819	35.8833	2.67988		9.215	2.44894	21.9413	1.01701	31.1175	3.16996	35.1203	3.55914																							-1.99967	2.46961	-1.07733	1.23937
398	412	13	6.525	5	KDRQNRLGAKEDFLE	28.81	7.20067	0.609342	20.8507	1.08703	28.9165	1.2141	32.929	4.15103		7.46	0.741591	22.7033	1.06822	31.739	3.31633	33.6087	4.50792																							-0.259333	0.95982	-1.85267	1.52405
411	419	6	12.075	1	LEIQNHPFF	70.91	5.34833	0.327292	12.4463	0.706395	13.944	0.81883	15.578	1.46946		8.57933	2.05423	18.0213	0.912806	20.049	2.90904	23.7367	2.23811																							-3.231	2.08014	-5.575	1.15421
411	422	9	12.955	2	LEIQNHPFFESL	55.56	9.08567	0.835449	13.1707	1.33428	18.519	0.104652	23.363	3.68897		10.7197	1.42938	17.717	3.04482	23.646	4.32467	26.2153	2.79322																							-1.634	1.65563	-4.54633	3.32434
420	427	6	13.67	1	ESLSWADL	43.56	30.0747	1.33625	43.5123	2.59542	46.853	0.106066	51.5897	2.4309		28.4927	1.11148	44.731	1.59286	51.4275	3.57018	52.0193	3.24479																							1.582	1.73809	-1.21867	3.04522
423	427	3	12.19	1	SWADL	50.13	27.368	1.35616	36.837	2.50286	40.615	2.61488	41.9973	2.96386		26.0827	1.49162	38.517	2.55206	44.376	4.37133	46.4107	4.03968																							1.28533	2.01596	-1.68	3.57454
426	453	21	11.79	4	DLVQKKIPPPFNPNVAGPDDIRNFDTAF	57.01	41.3803	2.43435	52.4437	0.969719	57.7235	2.90833	59.6157	4.12582		38.1407	1.59862	51.911	2.72261	54.6855	4.77509	58.043	6.35376																							3.23967	2.91233	0.532667	2.89015
428	448	14	8.195	4	VQKKIPPPFNPNVAGPDDIRN	85.39	35.2823	2.38691	44.738	3.02733	45.424	4.34446	54.064	3.90223		39.3233	1.8111	46.7393	4.50606	56.4835	1.19147	51.7937	4.38249																							-4.041	2.99623	-2.00133	5.42856
428	449	15	9.945	4	VQKKIPPPFNPNVAGPDDIRNF	82.28	38.3963	2.64482	47.946	4.21017	45.857	3.13107	54.1473	5.30956		39.1807	0.396238	48.228	3.16381	49.292	5.77565	53.605	5.26922																							-0.784333	2.67434	-0.282	5.26642
428	450	16	9.635	3	VQKKIPPPFNPNVAGPDDIRNFD	72.99	40.0843	1.11077	48.4353	0.550041	48.7395	0.84075	56.0513	2.99441		40.5223	2.62407	50.1513	1.98628	51.863	4.14082	53.6663	3.68																							-0.438	2.84949	-1.716	2.06103
428	452	18	9.7	4	VQKKIPPPFNPNVAGPDDIRNFDTA	48.04	46.6867	3.40115	54.5253	3.60116	56.041	1.52028	61.471	3.58899		47.3467	1.94731	54.4327	2.86865	57.1465	3.37219	64.0057	0.821238																							-0.66	3.91916	0.0926667	4.60407
446	453	6	10.645	2	IRNFDTAF	24.27	64.7107	2.51351	67.564	0.887852	65.211	0.985707	63.6553	2.83882		64.5437	1.691	65.8383	3.3016	66.1135	6.00829	63.1893	2.29549																							0.167	3.02939	1.72567	3.41889
453	463	8	11.035	1	FTEETVPYSVC	37.24	57.8377	2.27637	64.0993	2.21585	61.1665	1.86747	63.579	2.65674		57.583	1.68701	63.1123	3.38001	64.475	1.51179	61.091	2.83499																							0.254667	2.83335	0.987	4.04159
454	463	7	9.985	1	TEETVPYSVC	52.37	57.482	3.68658	62.3957	1.92474	60.836	3.11268	62.1583	2.37652		54.092	2.41443	60.2337	3.15156	62.668	4.85358	60.983	2.73249																							3.39	4.40685	2.162	3.69283
464	468	3	6.235	1	VSSDY	41.6	57.8607	4.37827	62.804	1.3735	59.7715	0.185969	60.0103	1.34272		53.3193	2.14982	59.119	1.55803	59.434	5.67665	57.5723	1.16955																							4.54133	4.8776	3.685	2.07701
468	476	7	11.89	1	YSIVNASVL	45.27	32.3853	1.74259	56.162	1.57434	70.103	1.19077	78.236	0.293603		56.1877	2.56142	71.4387	3.79619	77.1835	3.44007	71.5813	2.04284																							-23.8023	3.09798	-15.2767	4.10969
483	493	7	10.145	1	VGFSYAPPSED	33.5	58.5283	3.73042	62.151	2.62306	59.42	0.817415	60.1973	2.68495		55.9587	3.01389	61.7593	0.44659	59.235	5.31603	56.8273	1.38564																							2.56967	4.79579	0.391667	2.6608
483	494	8	11.785	1	VGFSYAPPSEDL	37.12	58.872	3.50528	62.456	1.11734	60.11	0.209304	62.7307	2.94716		57.1687	1.30719	61.4233	1.93142	62.841	3.62746	60.9797	2.06752																							1.70333	3.74109	1.03267	2.23133
485	493	5	9.085	1	FSYAPPSED	59.48	60.725	3.04992	63.2873	1.39763	61.6405	1.53654	62.119	2.18256		57.4443	2.03504	62.447	1.79545	62.2615	6.0493	59.9923	1.7782																							3.28067	3.66653	0.840333	2.27531
485	494	6	10.875	1	FSYAPPSEDL	54.7	61.5427	2.68523	64.12	2.16204	62.9885	0.702157	62.6567	0.96454		58.673	1.01199	63.1787	1.97838	64.272	3.4422	61.6627	1.2079																							2.86967	2.8696	0.941333	2.93059
486	493	4	6.505	1	SYAPPSED	66.63	62.025	2.43311	64.579	1.71795	63.388	2.61064	64.54	3.12829		56.9907	3.56956	64.6687	3.00769	64.1345	6.91055	61.147	3.80113																							5.03433	4.31993	-0.0896667	3.46375
486	494	5	9.33	1	SYAPPSEDL	71.55	62.713	3.03554	64.7693	1.89768	62.447	2.07324	63.0473	2.58283		59.421	1.21673	64.245	2.45785	64.6375	4.69307	62.2233	3.22221																							3.292	3.27031	0.524333	3.10519
[truncated: 22 more columns]

## Sheet: Raw HDX data 
Sgk3 peptides							3s						3s						3s						30s						30s						30s						300s						300s
State	Start	End	Sequence	Search RT	Charge	Max D	Start RT	End RT	#D	%D	Score	Conf	Start RT	End RT	#D	%D	Score	Conf	Start RT	End RT	#D	%D	Score	Conf	Start RT	End RT	#D	%D	Score	Conf	Start RT	End RT	#D	%D	Score	Conf	Start RT	End RT	#D	%D	Score	Conf	Start RT	End RT	#D	%D	Score	Conf	Start RT
FL Sgk3_0% PI3P	9	37	YKESCPSVSIPSSDEHREKKKRFTVYKVL	7.62	5	25	7.83	7.9	7.398	29.593	0.8267	Medium	7.76	7.83	6.664	26.655	0.7853	Medium	7.72	7.79	6.165	24.659	0.7829	Medium	7.79	7.86	6.652	26.609	0.8097	Medium	7.91	7.98	7.141	28.565	0.8776	Medium	7.75	7.83	5.329	21.317	0.7471	Medium	7.79	7.86	5.928	23.711	0.8625	Medium	7.79
FL Sgk3_0% PI3P	10	34	KESCPSVSIPSSDEHREKKKRFTVY	7.09	5	21	7.16	7.23	6.836	32.553	0.8539	Medium	7.14	7.21	5.89	28.046	0.8387	Medium	7.1	7.17	6.144	29.257	0.7803	Medium	7.13	7.21	6.032	28.725	0.8612	Medium	7.17	7.24	6.986	33.268	0.8118	Medium	7.11	7.17	5.624	26.779	0.7949	Medium	7.1	7.17	5.891	28.051	0.8752	Medium	7.1
FL Sgk3_0% PI3P	35	45	KVLVSVGRSEW	9.37	3	9	9.4	9.47	1.875	20.83	0.9132	Medium	9.4	9.47	1.785	19.839	0.9168	Medium	9.4	9.47	1.852	20.581	0.8976	Medium	9.4	9.47	2.039	22.656	0.9019	Medium	9.4	9.46	2.15	23.889	0.9014	Medium	9.33	9.4	1.711	19.016	0.8219	Medium	9.4	9.46	2.133	23.699	0.9112	Medium	9.4
FL Sgk3_0% PI3P	38	45	VSVGRSEW	8.99	1	6	9.03	9.15	2.085	34.746	0.8113	Medium	9.03	9.15	1.868	31.135	0.8132	Medium	9.03	9.16	1.926	32.105	0.7681	Medium	9.03	9.15	2.202	36.706	0.8151	Medium	9.11	9.18	2.1	35.008	0.8195	Medium	9.09	9.16	2.092	34.866	0.6871	Medium	9.03	9.15	2.163	36.056	0.8417	Medium	9.06
FL Sgk3_0% PI3P	46	53	FVFRRYAE	8.57	3	6	8.58	8.86	1.534	25.559	0.9024	High	8.58	8.86	1.337	22.29	0.906	High	8.58	8.86	1.403	23.386	0.9333	High	8.63	8.7	1.402	23.363	0.9056	High	8.57	8.73	1.534	25.559	0.907	Medium	8.63	8.71	1.138	18.971	0.8679	Medium	8.58	8.86	1.713	28.551	0.9289	High	8.58
FL Sgk3_0% PI3P	54	68	FDKLYNTLKKQFPAM	11.39	4	12	11.5	11.57	1.345	11.211	0.8967	Medium	11.5	11.57	1.333	11.11	0.8871	Medium	11.5	11.57	1.292	10.767	0.8759	Medium	11.5	11.57	2.218	18.483	0.8563	Medium	11.55	11.61	2.53	21.079	0.8501	Medium	11.5	11.57	1.961	16.343	0.8306	Medium	11.5	11.57	2.92	24.334	0.8296	Medium	11.5
FL Sgk3_0% PI3P	55	68	DKLYNTLKKQFPAM	11.02	3	11	11.14	11.2	1.297	11.79	0.9085	Medium	11.14	11.2	1.258	11.434	0.9113	Medium	11.14	11.2	1.218	11.074	0.8946	Medium	11.13	11.2	2.173	19.754	0.8535	Medium	11.19	11.27	2.52	22.908	0.8448	Medium	11.2	11.27	1.807	16.43	0.8379	Medium	11.14	11.2	2.74	24.913	0.9119	Medium	11.14
FL Sgk3_0% PI3P	55	69	DKLYNTLKKQFPAMA	10.81	3	12	10.89	10.97	2.142	17.85	0.8896	Medium	10.89	10.97	1.952	16.263	0.9398	Medium	10.89	10.97	1.953	16.277	0.9375	Medium	10.89	10.97	2.999	24.992	0.8592	Medium	10.93	11	3.26	27.168	0.93	High	10.89	10.97	2.541	21.176	0.8415	Medium	10.89	10.97	3.405	28.373	0.9267	Medium	10.89
FL Sgk3_0% PI3P	58	69	YNTLKKQFPAMA	8.73	2	9	8.9	8.98	2.036	22.622	0.9184	Medium	8.9	8.98	1.8	20.004	0.9208	Medium	8.9	8.98	1.833	20.368	0.908	Medium	8.9	8.98	2.799	31.104	0.8724	Medium	8.89	8.95	3.041	33.791	0.9092	Medium	8.89	8.97	2.466	27.403	0.7983	Medium	8.9	8.98	3.219	35.77	0.8967	Medium	8.98
FL Sgk3_0% PI3P	69	81	ALKIPAKRIFGDN	8.36	2	10	8.49	8.56	5.726	57.263	0.8637	Medium	8.49	8.56	5.541	55.41	0.8405	Medium	8.49	8.56	5.397	53.974	0.8574	Medium	8.39	8.47	5.377	53.772	0.8635	Medium	8.53	8.6	5.431	54.311	0.8883	Medium	8.31	8.38	5.254	52.543	0.7773	Medium	8.47	8.54	5.126	51.256	0.8611	Medium	8.38
FL Sgk3_0% PI3P	69	86	ALKIPAKRIFGDNFDPDF	11.13	3	14	11.18	11.24	6.821	48.72	0.8935	High	11.1	11.17	6.776	48.399	0.83	Medium	11.13	11.2	6.572	46.94	0.8816	Medium	11.24	11.3	6.139	43.849	0.9069	High	11.26	11.34	6.66	47.573	0.9431	High	11.11	11.19	5.555	39.682	0.904	Medium	11.24	11.31	5.708	40.771	0.9196	High	11.11
FL Sgk3_0% PI3P	70	86	LKIPAKRIFGDNFDPDF	10.97	3	13	11.04	11.12	6.176	47.508	0.8943	High	11.07	11.14	5.36	41.227	0.9203	High	11.07	11.14	5.695	43.811	0.9156	High	11.14	11.22	5.531	42.545	0.9467	High	11.13	11.19	6.066	46.66	0.9135	High	10.98	11.05	5.278	40.604	0.8546	Medium	10.95	11.02	5.681	43.702	0.8403	Medium	11
FL Sgk3_0% PI3P	82	86	FDPDF	11.23	1	2	11.17	11.45	0.727	36.327	0.9353	Medium	11.17	11.45	0.655	32.757	0.9291	Medium	11.17	11.45	0.703	35.131	0.9187	Medium	11.19	11.27	0.804	40.189	0.9202	Medium	11.39	11.47	0.825	41.247	0.9132	Medium	11.15	11.23	0.687	34.37	0.8431	Medium	11.36	11.43	0.747	37.347	0.8957	Medium	11.17
FL Sgk3_0% PI3P	87	96	IKQRRAGLNE	4.06	3	8	4.15	4.22	2.651	33.136	0.9096	Medium	4.15	4.22	2.492	31.145	0.9034	Medium	4.15	4.22	2.597	32.46	0.933	Medium	4.25	4.32	3.235	40.437	0.9267	Medium	4.34	4.41	3.376	42.204	0.8745	Medium	4.17	4.25	2.837	35.459	0.8906	Medium	4.15	4.22	3.95	49.38	0.9055	Medium	4.14
FL Sgk3_0% PI3P	87	97	IKQRRAGLNEF	7.19	3	9	7.17	7.23	2.234	24.823	0.9568	High	7.17	7.23	2.109	23.437	0.9593	High	7.17	7.23	2.167	24.075	0.9543	High	7.16	7.23	2.923	32.483	0.9126	High	7.22	7.29	3.216	35.737	0.9182	High	7.16	7.23	2.732	30.355	0.8677	Medium	7.17	7.23	3.459	38.429	0.9379	High	7.07
FL Sgk3_0% PI3P	95	101	NEFIQNL	11.82	1	5	12.02	12.09	0.156	3.113	0.9054	Medium	12.02	12.09	0.179	3.581	0.8712	Medium	12.02	12.09	0.099	1.974	0.8824	Medium	12.02	12.09	0.147	2.945	0.8909	Medium	12.02	12.09	0.173	3.455	0.8392	Medium	12.02	12.09	0.184	3.677	0.8849	Medium	12.02	12.09	0.317	6.339	0.8291	Medium	12.02
FL Sgk3_0% PI3P	97	101	FIQNL	10.07	1	3	10.08	10.14	0.184	6.13	0.9145	Medium	10.08	10.15	0.108	3.596	0.9191	Medium	10.08	10.15	0.084	2.808	0.9284	Medium	10.08	10.14	0.092	3.068	0.9146	Medium	10.08	10.14	0.15	4.993	0.9047	Medium	10.08	10.14	0.146	4.859	0.8672	Medium	10.08	10.15	0.264	8.806	0.9363	Medium	10.08
FL Sgk3_0% PI3P	97	107	FIQNLVRYPEL	11.87	2	8	12	12.07	0.557	6.965	0.8076	Medium	12	12.07	0.544	6.795	0.7988	Medium	12	12.07	0.59	7.375	0.8037	Medium	12	12.07	0.656	8.197	0.8425	Medium	12	12.07	0.631	7.889	0.8099	Medium	12	12.07	0.553	6.918	0.8262	Medium	12	12.07	0.778	9.719	0.7438	Medium	12
FL Sgk3_0% PI3P	98	107	IQNLVRYPEL	10.91	2	7	10.99	11.06	0.607	8.674	0.8962	Medium	10.99	11.06	0.569	8.123	0.9011	Medium	10.99	11.06	0.57	8.138	0.8921	Medium	10.99	11.06	0.674	9.63	0.9047	Medium	10.99	11.06	0.694	9.908	0.904	Medium	10.99	11.06	0.554	7.909	0.9105	Medium	10.99	11.06	0.995	14.221	0.894	Medium	10.99
FL Sgk3_0% PI3P	98	115	IQNLVRYPELYNHPDVRA	9.28	4	14	9.47	9.53	0.857	6.121	0.8368	Medium	9.33	9.4	0.813	5.808	0.8169	Medium	9.32	9.39	0.691	4.939	0.8222	Medium	9.47	9.53	0.976	6.972	0.8314	Medium	9.37	9.44	0.999	7.137	0.7836	Medium	9.46	9.53	0.827	5.906	0.8403	Medium	9.46	9.53	1.38	9.858	0.7842	Medium	9.47
FL Sgk3_0% PI3P	101	107	LVRYPEL	10.18	2	4	10.37	10.44	0.596	14.894	0.885	Medium	10.37	10.44	0.504	12.607	0.8184	Medium	10.37	10.44	0.561	14.021	0.7619	Medium	10.37	10.44	0.674	16.851	0.8412	Medium	10.37	10.44	0.686	17.152	0.828	Medium	10.37	10.44	0.57	14.243	0.7971	Medium	10.37	10.44	0.967	24.187	0.8921	Medium	10.37
FL Sgk3_0% PI3P	102	107	VRYPEL	9.74	2	3	9.86	9.93	0.569	18.953	0.9598	High	9.86	9.93	0.507	16.885	0.9602	High	9.86	9.93	0.552	18.415	0.9599	High	9.86	9.93	0.644	21.456	0.9239	High	9.86	9.93	0.649	21.648	0.9258	High	9.91	9.98	0.574	19.145	0.9452	High	9.86	9.93	0.808	26.919	0.9623	High	9.86
FL Sgk3_0% PI3P	102	115	VRYPELYNHPDVRA	8.31	4	10	8.38	8.45	0.727	7.267	0.7871	Medium	8.38	8.45	0.861	8.614	0.8482	Medium	8.38	8.45	0.618	6.177	0.7799	Medium	8.38	8.45	0.892	8.918	0.8228	Medium	8.38	8.45	0.868	8.678	0.7919	Medium	8.38	8.45	0.838	8.383	0.8297	Medium	8.38	8.45	1.36	13.6	0.7402	Medium	8.38
FL Sgk3_0% PI3P	108	115	YNHPDVRA	5.66	2	5	5.75	5.81	0.119	2.385	0.9633	High	5.75	5.81	0.133	2.654	0.9511	High	5.75	5.81	0.11	2.194	0.9525	High	5.75	5.81	0.125	2.494	0.9497	High	5.75	5.81	0.154	3.089	0.9511	High	5.75	5.81	0.13	2.61	0.9411	High	5.75	5.81	0.207	4.136	0.9317	High	5.75
FL Sgk3_0% PI3P	108	116	YNHPDVRAF	8.33	3	6	8.46	8.53	0.099	1.658	0.9222	High	8.46	8.53	0.109	1.82	0.9331	High	8.46	8.53	0.092	1.537	0.9131	High	8.46	8.52	0.105	1.758	0.9164	High	8.46	8.52	0.154	2.56	0.9181	High	8.46	8.52	0.107	1.777	0.9214	High	8.46	8.53	0.296	4.929	0.9127	Medium	8.46
FL Sgk3_0% PI3P	116	130	FLQMDSPKHQSDPSE	7.68	3	11	7.69	7.76	3.406	30.96	0.8224	Medium	7.69	7.76	2.939	26.718	0.8034	Medium	7.77	7.85	3.085	28.046	0.7825	Medium	7.69	7.76	3.244	29.487	0.8358	Medium	7.68	7.76	3.24	29.452	0.7939	Medium	7.74	7.8	2.817	25.612	0.7877	Medium	7.58	7.64	3.338	30.343	0.7746	Medium	7.69
FL Sgk3_0% PI3P	116	132	FLQMDSPKHQSDPSEDE	7.94	3	13	8.01	8.07	3.368	25.905	0.8717	Medium	8.01	8.07	3.005	23.113	0.8684	Medium	8.01	8.07	3.164	24.34	0.8446	Medium	8	8.07	3.287	25.281	0.8516	Medium	8	8.07	3.248	24.987	0.8792	Medium	8	8.07	2.927	22.518	0.8596	Medium	8	8.07	3.506	26.968	0.8412	Medium	8.01
FL Sgk3_0% PI3P	116	145	FLQMDSPKHQSDPSEDEDERSSQKLHSTSQ	6.59	5	26	6.69	6.76	8.509	32.726	0.8593	Medium	6.69	6.76	7.862	30.24	0.8458	Medium	6.69	6.76	8.039	30.918	0.8392	Medium	6.69	6.76	8.516	32.752	0.8573	Medium	6.69	6.76	8.131	31.274	0.8664	Medium	6.65	6.72	7.689	29.573	0.7852	Medium	6.69	6.76	8.334	32.052	0.8514	Medium	6.69
FL Sgk3_0% PI3P	120	130	DSPKHQSDPSE	3.78	2	7	3.79	3.86	3.473	49.611	0.7846	Medium	3.78	3.86	3.102	44.321	0.7964	Medium	3.75	3.92	3.239	46.268	0.7124	Medium	3.81	3.87	3.262	46.595	0.7711	Medium	3.82	3.9	3.361	48.012	0.8072	Medium	3.87	3.94	3.021	43.153	0.702	Medium	3.75	3.92	3.218	45.978	0.769	Medium	3.75
FL Sgk3_0% PI3P	120	162	DSPKHQSDPSEDEDERSSQKLHSTSQNINLGPSGNPHAKPTDF	7.29	5	36	7.48	7.55	13.657	37.935	0.8865	High	7.48	7.55	11.766	32.684	0.9039	High	7.49	7.55	12.164	33.789	0.8351	Medium	7.48	7.55	14.596	40.544	0.8891	Medium	7.48	7.55	15.038	41.772	0.8695	Medium	7.31	7.38	14.114	39.206	0.7132	Medium	7.48	7.55	15.864	44.068	0.863	Medium	7.28
FL Sgk3_0% PI3P	131	162	DEDERSSQKLHSTSQNINLGPSGNPHAKPTDF	7.54	5	27	7.75	7.8	10.735	39.76	0.8859	High	7.75	7.82	9.102	33.71	0.8847	High	7.75	7.82	9.799	36.292	0.8507	Medium	7.75	7.82	11.561	42.817	0.8609	Medium	7.63	7.7	12.449	46.106	0.8526	Medium	7.58	7.65	9.912	36.71	0.7938	Medium	7.78	7.85	12.668	46.919	0.7794	Medium	7.59
FL Sgk3_0% PI3P	133	162	DERSSQKLHSTSQNINLGPSGNPHAKPTDF	7.64	4	25	7.54	7.61	10.386	41.542	0.705	Medium	7.54	7.61	8.577	34.308	0.7403	Medium	7.54	7.61	8.928	35.712	0.7256	Medium	7.54	7.61	10.293	41.173	0.6849	Medium	7.54	7.61	10.455	41.822	0.759	Medium	7.54	7.61	8.942	35.766	0.6997	Medium	7.54	7.61	10.89	43.56	0.7311	Medium	7.54
FL Sgk3_0% PI3P	146	162	NINLGPSGNPHAKPTDF	8.73	3	12	8.84	8.9	4.954	41.285	0.9089	Medium	8.84	8.9	4.37	36.417	0.8814	Medium	8.9	8.98	4.874	40.617	0.8104	Medium	8.92	8.99	5.776	48.134	0.8093	Medium	8.83	8.9	5.071	42.261	0.8801	Medium	8.94	9	4.177	34.812	0.8728	Medium	8.81	8.88	6.366	53.053	0.8704	Medium	8.84
FL Sgk3_0% PI3P	163	178	DFLKVIGKGSFGKVLL	11.98	4	14	12.06	12.13	4.099	29.279	0.9157	High	12.06	12.13	3.628	25.916	0.9286	High	12.06	12.13	3.866	27.618	0.9135	High	12.06	12.12	5.038	35.984	0.8949	High	12.06	12.12	4.514	32.243	0.8888	High	12.06	12.13	4.201	30.01	0.9065	High	12.06	12.13	6.041	43.151	0.9091	High	12.06
FL Sgk3_0% PI3P	165	178	LKVIGKGSFGKVLL	9.75	2	12	9.86	9.93	3.302	27.514	0.9021	Medium	9.86	9.94	3.133	26.108	0.9153	Medium	9.86	9.94	3.235	26.956	0.8802	Medium	9.86	9.94	4.262	35.513	0.892	Medium	9.86	9.93	3.979	33.16	0.8722	Medium	9.86	9.93	3.594	29.949	0.7768	Medium	9.86	9.94	4.696	39.131	0.8942	Medium	9.86
FL Sgk3_0% PI3P	178	187	LAKRKLDGKF	5.31	2	8	5.5	5.58	1.133	14.164	0.899	Medium	5.5	5.58	0.957	11.957	0.895	Medium	5.5	5.58	1.056	13.197	0.8518	Medium	5.5	5.58	1.93	24.131	0.8611	Medium	5.5	5.58	1.736	21.701	0.9016	Medium	5.54	5.61	1.449	18.114	0.8546	Medium	5.5	5.58	2.794	34.928	0.8454	Medium	5.5
FL Sgk3_0% PI3P	179	187	AKRKLDGKF	4.89	2	7	4.93	5	1.041	14.87	0.9278	Medium	4.93	5	0.959	13.694	0.941	High	4.93	5	0.969	13.847	0.925	Medium	4.93	5	1.788	25.542	0.9221	Medium	4.93	5	1.652	23.597	0.9413	Medium	4.93	5.01	1.471	21.021	0.8738	Medium	4.99	5.07	2.716	38.795	0.9165	Medium	4.93
FL Sgk3_0% PI3P	188	209	YAVKVLQKKIVLNRKEQKHIMA	6.63	5	20	6.91	6.97	7.999	39.997	0.8826	High	6.91	6.97	7.492	37.458	0.8806	Medium	6.91	6.97	7.501	37.504	0.8513	Medium	6.9	6.97	8.935	44.676	0.8595	Medium	6.9	6.97	8.234	41.169	0.8613	High	6.83	6.9	7.672	38.359	0.7897	Medium	6.89	6.96	9.903	49.514	0.7979	Medium	6.85
FL Sgk3_0% PI3P	188	214	YAVKVLQKKIVLNRKEQKHIMAERNVL	7.46	5	25	7.77	7.85	12.094	48.375	0.9035	Medium	7.59	7.66	11.688	46.753	0.8122	Medium	7.53	7.6	12.315	49.26	0.8027	Medium	7.77	7.84	12.507	50.029	0.9092	High	7.77	7.84	12.895	51.578	0.8492	Medium	7.49	7.56	11.947	47.79	0.7411	Medium	7.58	7.66	13.781	55.124	0.8724	Medium	7.57
FL Sgk3_0% PI3P	200	214	NRKEQKHIMAERNVL	5.9	4	13	6.08	6.15	7.631	58.702	0.8718	Medium	5.99	6.06	7.704	59.258	0.7505	Medium	5.96	6.02	7.727	59.436	0.6842	Medium	6.08	6.15	7.315	56.27	0.8956	Medium	6.08	6.15	7.568	58.216	0.8349	Medium	6.02	6.1	7.517	57.82	0.6316	Medium	6.12	6.2	6.616	50.896	0.849	Medium	5.97
FL Sgk3_0% PI3P	210	223	ERNVLLKNVKHPFL	8.95	4	11	9.03	9.1	5.354	48.671	0.8302	Medium	9.03	9.1	5.214	47.4	0.8059	Medium	9.03	9.1	4.887	44.428	0.776	Medium	9.03	9.1	6.098	55.434	0.821	Medium	8.91	8.98	5.748	52.257	0.6822	Medium	8.97	9.04	5.288	48.075	0.7307	Medium	9.03	9.1	5.642	51.295	0.7751	Medium	9.03
FL Sgk3_0% PI3P	215	226	LKNVKHPFLVGL	10.01	3	9	10.11	10.18	1.525	16.94	0.9136	High	10.11	10.18	1.415	15.719	0.9084	High	10.11	10.18	1.477	16.416	0.9162	High	10.11	10.18	2.563	28.474	0.9204	High	10.11	10.18	2.332	25.91	0.9114	Medium	10.11	10.18	2.063	22.918	0.8631	Medium	10.11	10.18	3.085	34.276	0.9027	Medium	10.11
FL Sgk3_0% PI3P	227	236	HYSFQTTEKL	8.58	2	8	8.66	8.73	1.711	21.382	0.9348	Medium	8.66	8.73	1.595	19.939	0.9228	Medium	8.66	8.73	1.613	20.166	0.9209	Medium	8.66	8.73	2.386	29.82	0.9287	Medium	8.66	8.73	2.219	27.74	0.9205	Medium	8.75	8.82	1.978	24.73	0.8383	Medium	8.66	8.73	3.145	39.308	0.9092	Medium	8.66
FL Sgk3_0% PI3P	231	236	QTTEKL	5.7	1	4	5.83	5.9	1.478	36.948	0.9041	Medium	5.83	5.9	1.312	32.799	0.9012	Medium	5.83	5.9	1.376	34.4	0.8994	Medium	5.83	5.9	1.592	39.807	0.8764	Medium	5.83	5.9	1.488	37.202	0.901	Medium	5.93	6.01	1.343	33.577	0.7989	Medium	5.86	5.93	2.038	50.944	0.8888	Medium	5.69
FL Sgk3_0% PI3P	237	241	YFVLD	11.81	1	3	12.06	12.13	0.058	1.921	0.9324	High	12.06	12.13	0.08	2.657	0.9385	High	12.06	12.13	0.065	2.167	0.9143	High	12.06	12.12	0.069	2.295	0.9247	High	12.06	12.12	0.091	3.037	0.9303	High	12.06	12.13	0.08	2.677	0.9269	High	12.06	12.13	0.196	6.519	0.8987	Medium	12.06
FL Sgk3_0% PI3P	239	248	VLDFVNGGEL	12.61	1	8	12.69	12.75	0.771	9.635	0.9026	Medium	12.69	12.75	0.79	9.874	0.9376	Medium	12.69	12.75	0.81	10.123	0.9235	Medium	12.69	12.75	1.963	24.535	0.8984	Medium	12.69	12.75	1.815	22.686	0.9091	Medium	12.8	12.86	1.634	20.424	0.8568	Medium	12.69	12.75	3.036	37.946	0.8658	Medium	12.69
FL Sgk3_0% PI3P	241	248	DFVNGGEL	11.07	1	6	11.04	11.11	0.716	11.926	0.9009	Medium	11.04	11.11	0.717	11.957	0.8963	Medium	11.04	11.11	0.679	11.314	0.8978	Medium	11.04	11.11	1.544	25.737	0.8889	Medium	11.04	11.11	1.415	23.582	0.8897	Medium	11.04	11.11	1.174	19.575	0.8846	Medium	11.04	11.11	2.242	37.365	0.8981	Medium	11.04
FL Sgk3_0% PI3P	241	249	DFVNGGELF	13.49	1	7	13.49	13.56	0.73	10.431	0.7514	Medium	13.49	13.56	0.679	9.696	0.7639	Medium	13.49	13.56	0.709	10.131	0.69	Medium	13.49	13.56	1.49	21.282	0.7044	Medium	13.49	13.56	1.343	19.187	0.7418	Medium	13.49	13.56	1.103	15.762	0.6713	Medium	13.49	13.56	2.049	29.268	0.6369	Medium	13.5
FL Sgk3_0% PI3P	242	248	FVNGGEL	9.42	1	5	9.59	9.66	0.617	12.341	0.928	Medium	9.59	9.66	0.586	11.723	0.9449	Medium	9.59	9.66	0.585	11.71	0.9355	Medium	9.59	9.66	1.17	23.404	0.907	Medium	9.59	9.66	1.03	20.592	0.9395	Medium	9.59	9.66	0.879	17.577	0.9276	Medium	9.71	9.78	1.882	37.65	0.895	Medium	9.59
FL Sgk3_0% PI3P	249	265	FFHLQRERSFPEHRARF	7.78	4	14	8.01	8.32	1.188	8.483	0.9141	High	8.01	8.32	1.127	8.053	0.9105	Medium	8.01	8.32	1.15	8.212	0.8971	Medium	8	8.32	2.529	18.063	0.9052	Medium	8	8.32	2.448	17.485	0.9112	Medium	8	8.32	2.142	15.302	0.8859	Medium	8	8.32	3.505	25.037	0.8768	Medium	8.01
FL Sgk3_0% PI3P	251	265	HLQRERSFPEHRARF	5.96	5	12	5.91	6.21	1.267	10.561	0.8741	Medium	5.91	6.21	1.221	10.178	0.9067	Medium	5.91	6.21	1.183	9.858	0.8605	Medium	5.91	6.21	2.748	22.899	0.864	Medium	5.91	6.21	2.605	21.708	0.8782	Medium	6.04	6.11	2.196	18.299	0.8276	Medium	5.91	6.21	3.132	26.102	0.8184	Medium	5.91
FL Sgk3_0% PI3P	253	265	QRERSFPEHRARF	5.45	4	10	5.69	5.75	1.142	11.422	0.8758	Medium	5.69	5.76	1.098	10.98	0.853	Medium	5.69	5.76	1.122	11.217	0.82	Medium	5.69	5.75	2.1	20.998	0.8599	Medium	5.69	5.75	2.075	20.753	0.8543	Medium	5.69	5.75	1.715	17.15	0.799	Medium	5.69	5.75	2.524	25.239	0.7949	Medium	5.69
FL Sgk3_0% PI3P	270	274	IASAL	7.89	1	3	7.87	7.94	0.026	0.858	0.8831	Medium	7.87	7.94	0.075	2.489	0.9001	Medium	7.87	7.94	0.004	0.13	0.9018	Medium	7.87	7.94	0.024	0.806	0.9067	Medium	7.87	7.94	0.034	1.12	0.9026	Medium	7.87	7.94	0.002	0.058	0.9235	Medium	7.87	7.94	0.03	0.991	0.914	Medium	7.87
FL Sgk3_0% PI3P	270	277	IASALGYL	12.39	1	6	12.6	12.68	0.118	1.973	0.9431	High	12.61	12.68	0.142	2.368	0.9228	High	12.6	12.68	0.104	1.74	0.9315	Medium	12.6	12.68	0.096	1.605	0.9127	Medium	12.6	12.68	0.137	2.29	0.9338	High	12.6	12.68	0.125	2.086	0.9239	Medium	12.6	12.68	0.128	2.138	0.9163	Medium	12.61
FL Sgk3_0% PI3P	270	279	IASALGYLHS	9.94	2	8	10.05	10.12	0.225	2.814	0.7674	Medium	10.05	10.12	0.343	4.283	0.7728	Medium	10.05	10.12	0.165	2.061	0.7241	Medium	10.05	10.12	0.251	3.143	0.7313	Medium	10.05	10.12	0.35	4.371	0.7512	Medium	10.05	10.12	0.391	4.889	0.7483	Medium	10.05	10.12	0.472	5.902	0.672	Medium	10.05
FL Sgk3_0% PI3P	270	284	IASALGYLHSIKIVY	12.29	3	13	12.41	12.48	0.214	1.646	0.7948	Medium	12.41	12.48	0.225	1.732	0.7838	Medium	12.41	12.48	0.25	1.92	0.7759	Medium	12.41	12.48	0.446	3.428	0.7759	Medium	12.41	12.48	0.398	3.06	0.797	Medium	12.41	12.48	0.28	2.151	0.7876	Medium	12.41	12.48	1.172	9.014	0.656	Medium	12.41
FL Sgk3_0% PI3P	270	291	IASALGYLHSIKIVYRDLKPEN	11.02	4	19	11.23	11.29	0.641	3.372	0.9133	High	11.23	11.3	0.627	3.302	0.9016	High	11.23	11.3	0.578	3.042	0.9083	High	11.23	11.29	1.731	9.11	0.8826	High	11.23	11.29	1.661	8.743	0.9073	High	11.23	11.29	1.395	7.342	0.8918	High	11.23	11.3	4.768	25.096	0.8883	High	11.23
FL Sgk3_0% PI3P	270	293	IASALGYLHSIKIVYRDLKPENIL	12.19	4	21	12.33	12.39	0.575	2.738	0.8341	Medium	12.33	12.4	0.75	3.571	0.8489	Medium	12.33	12.4	0.728	3.465	0.8539	Medium	12.33	12.39	1.825	8.692	0.8152	Medium	12.33	12.39	1.794	8.543	0.811	Medium	12.33	12.39	1.562	7.436	0.7796	Medium	12.33	12.39	4.624	22.02	0.747	Medium	12.33
FL Sgk3_0% PI3P	270	294	IASALGYLHSIKIVYRDLKPENILL	12.6	4	22	12.81	12.88	0.764	3.475	0.9121	High	12.81	12.88	0.725	3.298	0.916	High	12.81	12.88	0.501	2.277	0.8962	High	12.81	12.88	1.688	7.674	0.8904	High	12.81	12.88	1.521	6.916	0.8924	High	12.81	12.88	1.156	5.256	0.8831	Medium	12.81	12.88	4.484	20.383	0.8041	Medium	12.82
FL Sgk3_0% PI3P	275	291	GYLHSIKIVYRDLKPEN	9.21	4	14	9.26	9.33	0.798	5.701	0.894	Medium	9.26	9.33	0.715	5.108	0.8765	Medium	9.26	9.33	0.868	6.198	0.8734	Medium	9.26	9.33	1.952	13.942	0.8523	Medium	9.26	9.33	1.863	13.305	0.8048	Medium	9.26	9.33	1.662	11.872	0.8153	Medium	9.26	9.33	4.857	34.691	0.8686	Medium	9.27
FL Sgk3_0% PI3P	278	291	HSIKIVYRDLKPEN	6.95	2	11	7.06	7.13	0.666	6.051	0.854	Medium	7.06	7.13	0.581	5.286	0.8666	Medium	7.07	7.13	0.701	6.373	0.7997	Medium	7.06	7.13	1.586	14.418	0.7884	Medium	7.06	7.13	1.651	15.011	0.8353	Medium	7.06	7.13	1.477	13.429	0.7533	Medium	7.06	7.13	4.675	42.5	0.7924	Medium	7.07
FL Sgk3_0% PI3P	278	294	HSIKIVYRDLKPENILL	10.07	4	14	10.26	10.33	0.54	3.854	0.8977	Medium	10.26	10.33	0.594	4.242	0.8943	Medium	10.26	10.33	0.519	3.705	0.8965	Medium	10.26	10.33	1.648	11.773	0.8683	Medium	10.26	10.33	1.497	10.696	0.8468	Medium	10.26	10.33	1.359	9.71	0.8579	Medium	10.26	10.33	4.324	30.888	0.7181	Medium	10.26
FL Sgk3_0% PI3P	280	291	IKIVYRDLKPEN	7.47	4	9	7.54	7.62	0.571	6.35	0.8205	Medium	7.54	7.62	0.672	7.467	0.7832	Medium	7.54	7.62	0.656	7.291	0.8056	Medium	7.54	7.62	1.69	18.774	0.7889	Medium	7.54	7.62	1.696	18.843	0.7962	Medium	7.54	7.62	1.641	18.235	0.7525	Medium	7.54	7.62	4.195	46.607	0.7789	Medium	7.54
FL Sgk3_0% PI3P	294	302	LDSVGHVVL	9.79	2	7	9.92	9.99	0.274	3.914	0.8713	Medium	9.92	9.99	0.329	4.705	0.8859	Medium	9.92	9.99	0.238	3.405	0.8741	Medium	9.92	9.99	0.408	5.835	0.8501	Medium	9.92	9.99	0.364	5.193	0.8614	Medium	9.92	9.99	0.382	5.46	0.8563	Medium	9.92	9.99	0.542	7.742	0.8544	Medium	9.92
FL Sgk3_0% PI3P	294	307	LDSVGHVVLTDFGL	13.9	2	12	13.96	14.03	3.445	28.711	0.8605	Medium	13.96	14.03	3.198	26.647	0.8698	Medium	13.96	14.03	3.217	26.804	0.8895	Medium	13.96	14.03	4.019	33.492	0.8544	Medium	13.96	14.03	3.725	31.04	0.8707	Medium	13.91	13.98	3.591	29.924	0.7515	Medium	13.96	14.03	4.258	35.483	0.8349	Medium	13.97
FL Sgk3_0% PI3P	295	302	DSVGHVVL	9.21	1	6	9.24	9.31	0.164	2.725	0.8762	Medium	9.24	9.31	0.153	2.553	0.894	Medium	9.24	9.31	0.166	2.766	0.8527	Medium	9.24	9.31	0.172	2.864	0.8441	Medium	9.24	9.3	0.119	1.982	0.8741	Medium	9.24	9.31	0.121	2.019	0.8298	Medium	9.24	9.31	0.487	8.12	0.8783	Medium	9.24
FL Sgk3_0% PI3P	295	305	DSVGHVVLTDF	11.71	2	9	11.76	11.82	1.666	18.513	0.8491	Medium	11.76	11.82	1.529	16.994	0.8499	Medium	11.76	11.82	1.553	17.251	0.856	Medium	11.76	11.82	2.178	24.205	0.8391	Medium	11.76	11.82	2.144	23.825	0.8219	Medium	11.82	11.89	1.856	20.626	0.745	Medium	11.76	11.82	2.563	28.482	0.8402	Medium	11.76
FL Sgk3_0% PI3P	295	307	DSVGHVVLTDFGL	13.96	2	11	14.07	14.14	3.378	30.709	0.9221	High	14.07	14.14	3.162	28.743	0.908	High	14.07	14.14	3.186	28.964	0.9193	High	14.07	14.14	3.956	35.96	0.917	High	14.07	14.14	3.666	33.331	0.9268	High	13.9	13.96	4.203	38.207	0.8075	Medium	14.07	14.14	3.976	36.147	0.9105	Medium	14.07
FL Sgk3_0% PI3P	303	321	TDFGLCKEGIAISDTTTTF	12.08	2	17	12.01	12.25	11.765	69.205	0.9069	High	12.01	12.08	11.829	69.583	0.8239	Medium	12.03	12.1	12.096	71.153	0.8211	Medium	12.01	12.25	11.903	70.018	0.9103	High	12.01	12.25	11.804	69.436	0.9019	High	11.97	12.05	12.377	72.808	0.7437	Medium	12.04	12.11	11.898	69.986	0.8294	Medium	12.04
FL Sgk3_0% PI3P	306	321	GLCKEGIAISDTTTTF	10.55	2	14	10.63	10.91	9.898	70.703	0.8863	Medium	10.63	10.91	9.601	68.581	0.8146	Medium	10.63	10.91	9.793	69.953	0.8069	Medium	10.63	10.91	10.072	71.946	0.8924	Medium	10.63	10.91	9.943	71.022	0.8613	Medium	10.62	10.7	9.944	71.029	0.6974	Medium	10.63	10.91	9.919	70.847	0.8507	Medium	10.63
FL Sgk3_0% PI3P	308	321	CKEGIAISDTTTTF	9.9	2	12	10.02	10.09	8.853	73.778	0.917	High	9.88	9.95	8.674	72.282	0.8085	Medium	9.89	9.95	8.981	74.838	0.8128	Medium	10.02	10.09	8.886	74.05	0.9089	High	10.02	10.09	8.753	72.94	0.8708	Medium	9.98	10.05	8.21	68.418	0.8062	Medium	10.02	10.09	8.748	72.899	0.8697	Medium	10.1
FL Sgk3_0% PI3P	314	321	ISDTTTTF	9.05	1	6	9.14	9.21	3.856	64.271	0.8423	Medium	9.07	9.14	3.765	62.757	0.804	Medium	9.07	9.14	3.714	61.906	0.8146	Medium	9.14	9.2	3.803	63.377	0.8308	Medium	9.14	9.2	3.679	61.311	0.8284	Medium	9.14	9.2	3.412	56.865	0.8024	Medium	9.14	9.2	3.729	62.147	0.8182	Medium	9.14
FL Sgk3_0% PI3P	322	344	CGTPEYLAPEVIRKQPYDNTVDW	11.18	3	18	11.14	11.59	2.871	15.948	0.9047	High	11.14	11.59	2.77	15.386	0.9136	High	11.14	11.59	2.763	15.347	0.915	High	11.14	11.59	5.859	32.551	0.9116	High	11.14	11.59	5.812	32.288	0.9118	High	11.14	11.59	5.969	33.16	0.9199	High	11.14	11.59	10.007	55.592	0.8641	Medium	11.14
FL Sgk3_0% PI3P	322	348	CGTPEYLAPEVIRKQPYDNTVDWWCLG	13.52	3	22	13.62	13.69	2.595	11.796	0.7753	Medium	13.62	13.69	2.368	10.765	0.7783	Medium	13.62	13.69	2.266	10.298	0.7679	Medium	13.62	13.69	4.933	22.425	0.7225	Medium	13.62	13.69	5.271	23.958	0.6873	Medium	13.62	13.69	4.921	22.37	0.6284	Medium	13.62	13.7	8.543	38.832	0.5279	Medium	13.62
FL Sgk3_0% PI3P	333	344	IRKQPYDNTVDW	9.43	2	9	9.52	9.59	2.01	22.335	0.8102	Medium	9.52	9.59	1.847	20.52	0.8325	Medium	9.52	9.59	1.837	20.412	0.8107	Medium	9.52	9.59	2.904	32.27	0.802	Medium	9.52	9.59	2.732	30.352	0.8174	Medium	9.52	9.59	2.595	28.836	0.7289	Medium	9.44	9.51	3.671	40.794	0.7666	Medium	9.53
FL Sgk3_0% PI3P	345	351	WCLGAVL	14.22	1	5	14.27	14.32	0.093	1.865	0.8419	Medium	14.27	14.33	0.11	2.2	0.8658	Medium	14.27	14.33	0.107	2.147	0.8544	Medium	14.26	14.32	0.153	3.055	0.8141	Medium	14.26	14.32	0.306	6.121	0.8338	Medium	14.27	14.32	0.207	4.139	0.7903	Medium	14.27	14.32	0.176	3.512	0.7516	Medium	14.27
FL Sgk3_0% PI3P	356	362	YGLPPFY	13.28	1	3	13.38	13.44	1.342	44.719	0.7823	Medium	13.43	13.49	1.219	40.638	0.7894	Medium	13.43	13.49	1.26	42.002	0.7047	Medium	13.43	13.49	1.621	54.048	0.7183	Medium	13.42	13.49	1.52	50.65	0.7812	Medium	13.49	13.55	1.433	47.774	0.7123	Medium	13.43	13.49	1.551	51.688	0.7829	Medium	13.43
FL Sgk3_0% PI3P	356	365	YGLPPFYCRD	11.35	2	6	11.4	11.46	2.609	43.478	0.8726	Medium	11.4	11.46	2.461	41.021	0.8933	Medium	11.4	11.46	2.48	41.333	0.9081	Medium	11.39	11.46	3.568	59.46	0.8649	Medium	11.39	11.46	3.359	55.987	0.8848	Medium	11.4	11.46	3.282	54.706	0.8508	Medium	11.4	11.46	3.325	55.422	0.8933	Medium	11.4
FL Sgk3_0% PI3P	356	369	YGLPPFYCRDVAEM	12.71	2	10	12.76	12.83	3.168	31.676	0.8244	Medium	12.76	12.83	3.101	31.011	0.8373	Medium	12.76	12.83	2.917	29.166	0.8335	Medium	12.76	12.83	4.943	49.432	0.7671	Medium	12.76	12.83	5.213	52.129	0.7148	Medium	12.76	12.83	4.908	49.08	0.6807	Medium	12.72	12.79	5.653	56.525	0.5977	Medium	12.76
FL Sgk3_0% PI3P	370	386	YDNILHKPLSLRPGVSL	10.17	2	13	10.32	10.39	4.297	33.056	0.895	Medium	10.32	10.39	3.86	29.69	0.905	Medium	10.32	10.39	3.927	30.21	0.8788	Medium	10.32	10.39	6.821	52.466	0.8547	Medium	10.32	10.39	6.302	48.48	0.8776	Medium	10.32	10.39	5.738	44.142	0.8182	Medium	10.32	10.39	7.838	60.294	0.8197	Medium	10.32
FL Sgk3_0% PI3P	370	388	YDNILHKPLSLRPGVSLTA	10.02	3	15	10.04	10.1	5.333	35.555	0.8883	Medium	10.04	10.1	4.833	32.217	0.9077	Medium	10.04	10.1	4.814	32.093	0.8703	Medium	10.04	10.1	7.571	50.471	0.8474	Medium	10.03	10.1	7.377	49.181	0.8435	Medium	10.04	10.1	6.785	45.235	0.86	Medium	10.04	10.1	9.415	62.764	0.7824	Medium	10.04
FL Sgk3_0% PI3P	370	392	YDNILHKPLSLRPGVSLTAWSIL	12.92	4	19	13.05	13.12	4.778	25.149	0.8196	Medium	13.05	13.12	4.119	21.68	0.8651	Medium	13.05	13.12	4.298	22.62	0.861	Medium	13.05	13.11	7.007	36.879	0.8153	Medium	13.05	13.11	6.465	34.025	0.8178	Medium	13.05	13.12	5.864	30.862	0.8332	Medium	13.05	13.12	8.222	43.273	0.7046	Medium	13.05
FL Sgk3_0% PI3P	386	392	LTAWSIL	14.21	1	5	14.23	14.32	0.18	3.593	0.8762	Medium	14.23	14.33	0.226	4.514	0.8963	Medium	14.23	14.33	0.193	3.859	0.9089	Medium	14.23	14.32	0.642	12.838	0.8648	Medium	14.23	14.32	0.646	12.912	0.8884	Medium	14.23	14.32	0.553	11.061	0.8592	Medium	14.23	14.32	1.941	38.815	0.8471	Medium	14.23
FL Sgk3_0% PI3P	387	392	TAWSIL	13.48	1	4	13.48	13.77	0.092	2.291	0.9327	Medium	13.48	13.77	0.139	3.471	0.937	Medium	13.48	13.77	0.088	2.2	0.9406	Medium	13.48	13.77	0.281	7.037	0.9261	Medium	13.48	13.77	0.269	6.713	0.9286	Medium	13.48	13.77	0.243	6.066	0.919	Medium	13.48	13.77	1.207	30.164	0.9392	Medium	13.48
FL Sgk3_0% PI3P	389	394	WSILEE	12.83	1	4	12.82	12.89	0.086	2.16	0.7181	Medium	12.82	12.89	0.294	7.357	0.7131	Medium	12.82	12.89	0.13	3.26	0.6555	Medium	12.82	12.89	0.101	2.527	0.6674	Medium	12.82	12.89	0.127	3.169	0.6704	Medium	12.82	12.89	0.162	4.05	0.6384	Medium	12.82	12.89	0.197	4.921	0.5738	Medium	12.82
FL Sgk3_0% PI3P	395	410	LLEKDRQNRLGAKEDF	6.99	4	14	7.05	7.08	1.047	7.481	0.8777	Medium	7.05	7.08	1.029	7.348	0.9037	Medium	7.05	7.08	1.012	7.232	0.8914	High	7.05	7.08	3.067	21.909	0.9216	High	7.05	7.08	3.099	22.137	0.8781	Medium	7.05	7.08	2.788	19.911	0.8299	Medium	7.05	7.08	4.123	29.449	0.8896	Medium	7.05
FL Sgk3_0% PI3P	395	411	LLEKDRQNRLGAKEDFL	8.62	4	15	8.63	8.7	0.976	6.504	0.86	Medium	8.63	8.7	0.869	5.792	0.8724	Medium	8.64	8.7	1.038	6.92	0.8458	Medium	8.63	8.7	3.146	20.97	0.8643	Medium	8.63	8.7	3.067	20.445	0.8487	Medium	8.63	8.7	3.002	20.016	0.8286	Medium	8.63	8.7	4.401	29.341	0.8055	Medium	8.64
FL Sgk3_0% PI3P	396	410	LEKDRQNRLGAKEDF	6.36	3	13	6.49	6.55	0.97	7.459	0.9196	High	6.49	6.55	0.933	7.176	0.9311	High	6.49	6.55	0.871	6.7	0.9192	High	6.48	6.55	2.754	21.188	0.9293	High	6.48	6.55	2.744	21.11	0.9348	High	6.48	6.55	2.53	19.465	0.9067	High	6.49	6.55	3.867	29.749	0.9056	High	6.49
FL Sgk3_0% PI3P	397	411	EKDRQNRLGAKEDFL	6.35	4	13	6.47	6.54	0.97	7.461	0.9197	High	6.47	6.54	0.953	7.33	0.9408	High	6.47	6.55	0.891	6.855	0.9433	High	6.47	6.54	2.786	21.431	0.941	High	6.47	6.54	2.742	21.091	0.9478	High	6.47	6.54	2.609	20.07	0.9223	High	6.47	6.54	3.919	30.147	0.9312	High	6.47
FL Sgk3_0% PI3P	398	412	KDRQNRLGAKEDFLE	6.35	5	13	6.49	6.56	0.958	7.372	0.849	Medium	6.49	6.56	1.002	7.706	0.8671	Medium	6.49	6.56	0.848	6.524	0.8731	Medium	6.48	6.56	2.801	21.546	0.8749	Medium	6.48	6.56	2.783	21.408	0.8737	Medium	6.48	6.56	2.548	19.598	0.7942	Medium	6.49	6.56	3.871	29.775	0.835	Medium	6.49
FL Sgk3_0% PI3P	411	419	LEIQNHPFF	11.92	1	6	11.92	12.23	0.342	5.708	0.9474	High	11.92	12.23	0.316	5.269	0.9302	High	11.92	12.23	0.304	5.068	0.9321	High	11.91	12.23	0.794	13.242	0.8976	Medium	11.91	12.23	0.732	12.204	0.933	High	11.92	12.23	0.714	11.893	0.9181	Medium	11.92	12.23	0.871	14.523	0.9315	High	11.92
FL Sgk3_0% PI3P	411	422	LEIQNHPFFESL	12.86	2	9	12.79	13.12	0.899	9.988	0.9016	High	12.79	13.12	0.804	8.93	0.9219	High	12.79	13.12	0.75	8.339	0.9249	High	12.79	13.11	1.292	14.353	0.9	High	12.79	13.11	1.209	13.435	0.9074	High	12.79	13.12	1.055	11.724	0.9275	High	12.79	13.12	1.673	18.593	0.8874	Medium	12.79
FL Sgk3_0% PI3P	420	427	ESLSWADL	13.48	1	6	13.64	13.7	1.897	31.617	0.9319	Medium	13.64	13.7	1.761	29.342	0.9347	Medium	13.64	13.7	1.756	29.265	0.9271	Medium	13.64	13.7	2.788	46.469	0.9076	Medium	13.64	13.7	2.547	42.458	0.9353	Medium	13.64	13.7	2.497	41.61	0.8668	Medium	13.64	13.7	2.816	46.928	0.9115	Medium	13.64
FL Sgk3_0% PI3P	423	427	SWADL	11.98	1	3	12.15	12.23	0.867	28.904	0.9139	Medium	12.15	12.23	0.806	26.864	0.918	Medium	12.15	12.23	0.79	26.336	0.9067	Medium	12.15	12.23	1.181	39.364	0.9207	Medium	12.15	12.23	1.104	36.788	0.9172	Medium	12.15	12.23	1.031	34.359	0.8927	Medium	12.15	12.23	1.274	42.464	0.9026	Medium	12.15
FL Sgk3_0% PI3P	426	453	DLVQKKIPPPFNPNVAGPDDIRNFDTAF	11.5	4	21	11.45	12.13	9.209	43.851	0.8911	High	11.45	12.13	8.187	38.984	0.8891	High	11.45	12.13	8.674	41.306	0.8424	Medium	11.44	12.12	10.906	51.933	0.8758	Medium	11.44	12.12	10.886	51.836	0.868	Medium	11.47	11.55	11.248	53.562	0.7548	Medium	11.45	12.13	11.69	55.667	0.8246	Medium	11.46
FL Sgk3_0% PI3P	428	448	VQKKIPPPFNPNVAGPDDIRN	7.94	4	14	8.16	8.23	5.324	38.031	0.8235	Medium	8.16	8.23	4.772	34.084	0.8038	Medium	8.17	8.23	4.723	33.732	0.7741	Medium	8.16	8.23	6.542	46.727	0.7522	Medium	8.16	8.23	6.473	46.233	0.7734	Medium	8.16	8.23	5.776	41.254	0.7493	Medium	8.16	8.23	6.789	48.496	0.7604	Medium	8.17
FL Sgk3_0% PI3P	428	449	VQKKIPPPFNPNVAGPDDIRNF	9.85	4	15	9.91	9.98	6.212	41.411	0.91	High	9.91	9.98	5.597	37.312	0.9097	High	9.91	9.98	5.47	36.466	0.8866	Medium	9.91	9.98	7.852	52.35	0.876	Medium	9.91	9.98	7.129	47.527	0.8741	High	9.91	9.98	6.594	43.961	0.8897	Medium	9.91	9.98	7.211	48.071	0.924	High	9.91
FL Sgk3_0% PI3P	428	450	VQKKIPPPFNPNVAGPDDIRNFD	9.58	3	16	9.6	9.67	6.618	41.363	0.8256	Medium	9.6	9.68	6.325	39.532	0.827	Medium	9.6	9.68	6.297	39.358	0.7737	Medium	9.6	9.67	7.758	48.49	0.7777	Medium	9.6	9.67	7.833	48.956	0.8148	Medium	9.62	9.68	7.658	47.86	0.7146	Medium	9.6	9.67	7.893	49.334	0.7892	Medium	9.6
FL Sgk3_0% PI3P	428	452	VQKKIPPPFNPNVAGPDDIRNFDTA	9.63	4	18	9.67	9.73	8.527	47.375	0.7835	Medium	9.59	9.66	8.944	49.691	0.597	Medium	9.67	9.73	7.739	42.994	0.7783	Medium	9.67	9.73	10.169	56.494	0.7978	Medium	9.67	9.73	10.208	56.713	0.7311	Medium	9.67	9.73	9.066	50.369	0.7133	Medium	9.67	9.73	9.894	54.966	0.789	Medium	9.67
FL Sgk3_0% PI3P	446	453	IRNFDTAF	10.49	2	6	10.61	10.68	3.98	66.329	0.8059	Medium	10.62	10.68	3.709	61.815	0.7993	Medium	10.62	10.68	3.959	65.988	0.7543	Medium	10.61	10.68	4.115	68.588	0.7375	Medium	10.61	10.68	4.021	67.009	0.7924	Medium	10.61	10.68	4.026	67.095	0.7549	Medium	10.62	10.68	3.871	64.514	0.7699	Medium	10.62
FL Sgk3_0% PI3P	453	463	FTEETVPYSVC	10.77	1	8	11	11.07	4.837	60.466	0.7472	Medium	10.85	10.92	4.524	56.551	0.8041	Medium	10.85	10.92	4.52	56.496	0.7828	Medium	10.85	10.92	4.924	61.556	0.7664	Medium	10.85	10.92	5.249	65.613	0.8107	Medium	10.85	10.92	5.21	65.129	0.7353	Medium	10.85	10.92	4.999	62.487	0.7029	Medium	10.85
FL Sgk3_0% PI3P	454	463	TEETVPYSVC	9.85	1	7	9.95	10.02	4.299	61.415	0.9219	High	9.95	10.02	3.985	56.926	0.9052	High	9.95	10.02	3.787	54.105	0.8732	Medium	9.95	10.02	4.518	64.546	0.8918	Medium	9.95	10.02	4.327	61.807	0.9209	High	9.95	10.02	4.258	60.834	0.9126	High	9.95	10.02	4.413	63.037	0.8671	Medium	9.95
FL Sgk3_0% PI3P	464	468	VSSDY	6.37	1	3	6.2	6.27	1.877	62.565	0.735	Medium	6.28	6.34	1.713	57.112	0.715	Medium	6.23	6.3	1.617	53.905	0.7084	Medium	6.23	6.3	1.89	62.995	0.7457	Medium	6.23	6.3	1.922	64.072	0.7034	Medium	6.23	6.3	1.84	61.345	0.7356	Medium	6.23	6.3	1.797	59.903	0.6682	Medium	6.23
FL Sgk3_0% PI3P	468	476	YSIVNASVL	11.61	1	7	11.86	11.92	2.403	34.332	0.7572	Medium	11.78	11.85	2.168	30.971	0.8846	Medium	11.78	11.85	2.23	31.853	0.9039	Medium	11.78	11.85	3.971	56.723	0.8576	Medium	11.78	11.85	4.017	57.379	0.8734	Medium	11.78	11.85	3.807	54.384	0.888	Medium	11.78	11.85	4.848	69.261	0.855	Medium	11.78
FL Sgk3_0% PI3P	483	493	VGFSYAPPSED	9.96	1	7	10.11	10.18	4.398	62.835	0.7737	Medium	10.05	10.12	3.951	56.449	0.7942	Medium	10.05	10.12	3.941	56.301	0.7948	Medium	10.05	10.12	4.55	65.001	0.7754	Medium	10.05	10.12	4.313	61.614	0.8008	Medium	10.05	10.12	4.189	59.838	0.7892	Medium	10.05	10.12	4.2	59.998	0.7518	Medium	10.05
FL Sgk3_0% PI3P	483	494	VGFSYAPPSEDL	11.45	1	8	11.75	11.82	5.014	62.68	0.83	Medium	11.61	11.67	4.462	55.78	0.8609	Medium	11.61	11.67	4.652	58.156	0.8285	Medium	11.6	11.67	5.09	63.631	0.8486	Medium	11.6	11.67	4.913	61.407	0.8444	Medium	11.61	11.67	4.986	62.33	0.8289	Medium	11.61	11.67	4.821	60.258	0.8138	Medium	11.61
FL Sgk3_0% PI3P	485	493	FSYAPPSED	8.73	1	5	9.05	9.12	3.21	64.201	0.7985	Medium	8.95	9.01	2.974	59.477	0.863	Medium	8.84	8.9	2.925	58.497	0.878	Medium	8.94	9.01	3.201	64.015	0.8613	Medium	8.94	9.01	3.209	64.171	0.861	Medium	8.94	9.01	3.084	61.676	0.8628	Medium	8.94	9.01	3.136	62.727	0.8443	Medium	8.95
FL Sgk3_0% PI3P	485	494	FSYAPPSEDL	10.76	1	6	10.84	10.91	3.878	64.638	0.7271	Medium	10.97	11.04	3.59	59.838	0.8259	Medium	10.97	11.04	3.609	60.152	0.7874	Medium	10.97	11.04	3.865	64.409	0.7942	Medium	10.97	11.04	3.967	66.123	0.7966	Medium	10.97	11.04	3.71	61.828	0.7631	Medium	10.97	11.04	3.75	62.492	0.7723	Medium	10.97
FL Sgk3_0% PI3P	486	493	SYAPPSED	6.3	1	4	6.47	6.54	2.574	64.362	0.8762	High	6.38	6.44	2.488	62.207	0.902	Medium	6.38	6.44	2.38	59.506	0.908	Medium	6.38	6.44	2.646	66.141	0.9226	Medium	6.38	6.44	2.594	64.857	0.9238	Medium	6.38	6.44	2.51	62.739	0.9012	Medium	6.38	6.44	2.609	65.234	0.9056	Medium	6.38
FL Sgk3_0% PI3P	486	494	SYAPPSEDL	9.26	1	5	9.3	9.36	3.307	66.133	0.9234	Medium	9.3	9.36	3.083	61.668	0.9005	Medium	9.3	9.37	3.017	60.338	0.9029	Medium	9.3	9.36	3.338	66.763	0.9093	Medium	9.3	9.36	3.228	64.56	0.9057	Medium	9.3	9.36	3.149	62.985	0.9018	Medium	9.3	9.36	3.196	63.913	0.9036	Medium	9.3
FL Sgk3_5% PI3P	9	37	YKESCPSVSIPSSDEHREKKKRFTVYKVL	7.62	5	25	7.78	7.86	2.892	11.57	0.8982	High	7.79	7.86	2.918	11.671	0.8639	Medium	7.78	7.86	2.487	9.946	0.9039	High	7.79	7.86	4.46	17.842	0.8987	High	7.78	7.86	4.265	17.058	0.8879	Medium	7.79	7.86	4.158	16.632	0.8863	Medium	7.79	7.86	4.921	19.682	0.9024	High	7.79
FL Sgk3_5% PI3P	10	34	KESCPSVSIPSSDEHREKKKRFTVY	7.09	5	21	7.1	7.16	2.626	12.505	0.8746	Medium	7.1	7.17	2.428	11.564	0.8252	Medium	7.1	7.16	2.066	9.838	0.8633	Medium	7.1	7.17	4.147	19.747	0.8766	High	7.1	7.16	4.252	20.25	0.8431	Medium	7.1	7.17	3.827	18.225	0.8462	Medium	7.1	7.17	4.536	21.602	0.898	High	7.1
FL Sgk3_5% PI3P	35	45	KVLVSVGRSEW	9.37	3	9	9.4	9.46	1.779	19.767	0.9264	Medium	9.4	9.47	1.705	18.942	0.8926	Medium	9.4	9.46	1.569	17.431	0.895	Medium	9.4	9.47	2.251	25.013	0.9211	Medium	9.4	9.46	2.005	22.283	0.9017	Medium	9.4	9.47	1.939	21.545	0.9067	Medium	9.4	9.46	2.138	23.754	0.8771	Medium	9.4
FL Sgk3_5% PI3P	38	45	VSVGRSEW	8.99	1	6	9.03	9.15	1.837	30.622	0.8325	Medium	9.04	9.11	1.897	31.615	0.7601	Medium	9.03	9.15	1.703	28.392	0.8057	Medium	9.08	9.15	2.171	36.178	0.7906	Medium	9.03	9.15	2.09	34.835	0.8068	Medium	9.1	9.17	2.118	35.301	0.7825	Medium	9.03	9.15	2.06	34.329	0.8372	Medium	9.03
FL Sgk3_5% PI3P	46	53	FVFRRYAE	8.57	3	6	8.57	8.86	0.419	6.975	0.9238	High	8.58	8.86	0.329	5.488	0.9159	High	8.57	8.86	0.213	3.546	0.9239	High	8.58	8.86	0.522	8.693	0.9156	High	8.57	8.86	0.49	8.162	0.9305	High	8.58	8.86	0.443	7.388	0.9219	High	8.58	8.86	0.916	15.271	0.9313	High	8.58
FL Sgk3_5% PI3P	54	68	FDKLYNTLKKQFPAM	11.39	4	12	11.49	11.57	0.882	7.347	0.8795	Medium	11.5	11.57	0.664	5.529	0.8679	Medium	11.49	11.57	0.537	4.472	0.9027	Medium	11.5	11.57	1.87	15.582	0.9073	Medium	11.49	11.57	1.767	14.726	0.8838	Medium	11.5	11.57	1.688	14.066	0.8904	Medium	11.5	11.57	2.525	21.045	0.8963	Medium	11.5
FL Sgk3_5% PI3P	55	68	DKLYNTLKKQFPAM	11.02	3	11	11.13	11.2	0.778	7.069	0.9237	High	11.14	11.2	0.627	5.704	0.9028	Medium	11.13	11.2	0.509	4.625	0.9149	High	11.14	11.2	1.815	16.496	0.9112	High	11.13	11.2	1.715	15.592	0.9001	Medium	11.14	11.2	1.617	14.698	0.9078	Medium	11.13	11.2	2.601	23.644	0.871	Medium	11.14
FL Sgk3_5% PI3P	55	69	DKLYNTLKKQFPAMA	10.81	3	12	10.89	10.97	1.375	11.456	0.9376	High	10.89	10.97	1.267	10.561	0.9297	Medium	10.89	10.97	1.071	8.924	0.9453	High	10.89	10.97	2.638	21.987	0.9281	High	10.89	10.97	2.474	20.613	0.9017	Medium	10.89	10.97	2.312	19.264	0.9183	Medium	10.89	10.97	3.215	26.788	0.9352	High	10.89
FL Sgk3_5% PI3P	58	69	YNTLKKQFPAMA	8.73	2	9	8.9	8.98	1.309	14.543	0.9397	Medium	8.9	8.98	1.239	13.766	0.8981	Medium	8.9	8.98	1.052	11.69	0.9266	Medium	8.9	8.98	2.528	28.084	0.9158	Medium	8.9	8.98	2.312	25.685	0.8956	Medium	8.9	8.98	2.177	24.185	0.8944	Medium	8.9	8.98	2.904	32.267	0.9045	Medium	8.9
FL Sgk3_5% PI3P	69	81	ALKIPAKRIFGDN	8.36	2	10	8.51	8.58	3.039	30.391	0.9038	Medium	8.45	8.53	3	30.004	0.757	Medium	8.41	8.48	2.853	28.528	0.8703	Medium	8.54	8.62	5.067	50.671	0.8774	Medium	8.4	8.46	4.881	48.805	0.8888	Medium	8.58	8.64	4.752	47.52	0.8025	Medium	8.49	8.56	4.953	49.53	0.8906	Medium	8.46
FL Sgk3_5% PI3P	69	86	ALKIPAKRIFGDNFDPDF	11.13	3	14	11.18	11.24	3.243	23.165	0.9315	High	11.18	11.25	3.18	22.716	0.9146	High	11.18	11.24	2.827	20.191	0.9229	High	11.18	11.25	5.394	38.529	0.9367	High	11.18	11.24	4.971	35.505	0.9017	High	11.18	11.24	4.731	33.794	0.9353	High	11.18	11.24	5.37	38.355	0.9331	High	11.18
FL Sgk3_5% PI3P	70	86	LKIPAKRIFGDNFDPDF	10.97	3	13	11.07	11.13	2.706	20.812	0.9306	High	11.07	11.14	2.683	20.637	0.9236	High	11.07	11.13	2.254	17.341	0.9364	High	11.07	11.14	5	38.459	0.9101	High	11.02	11.08	4.491	34.547	0.8782	Medium	10.99	11.06	4.707	36.211	0.8453	Medium	11.07	11.13	4.984	38.337	0.9012	High	11.07
FL Sgk3_5% PI3P	82	86	FDPDF	11.23	1	2	11.17	11.44	0.263	13.156	0.9438	Medium	11.17	11.45	0.24	11.98	0.905	Medium	11.17	11.44	0.202	10.106	0.9222	Medium	11.17	11.45	0.528	26.401	0.9377	Medium	11.17	11.44	0.478	23.91	0.9207	Medium	11.17	11.45	0.466	23.297	0.9269	Medium	11.17	11.45	0.578	28.898	0.9447	Medium	11.17
FL Sgk3_5% PI3P	87	96	IKQRRAGLNE	4.06	3	8	4.15	4.22	0.733	9.168	0.9262	Medium	4.15	4.22	0.544	6.795	0.9236	Medium	4.15	4.22	0.291	3.632	0.9137	High	4.15	4.22	0.887	11.091	0.9409	Medium	4.15	4.22	0.926	11.571	0.9247	Medium	4.15	4.22	0.762	9.531	0.8556	Medium	4.13	4.19	0.752	9.403	0.8227	Medium	4.15
FL Sgk3_5% PI3P	87	97	IKQRRAGLNEF	7.19	3	9	7.16	7.23	0.587	6.517	0.9355	High	7.17	7.23	0.381	4.237	0.9132	High	7.16	7.23	0.278	3.084	0.9243	High	7.17	7.23	0.386	4.292	0.8644	High	7.16	7.23	0.741	8.238	0.951	High	7.17	7.23	0.693	7.694	0.9441	High	7.17	7.23	0.799	8.872	0.8794	High	7.32
FL Sgk3_5% PI3P	95	101	NEFIQNL	11.82	1	5	12.01	12.09	0.165	3.299	0.8824	Medium	12.02	12.09	0.119	2.382	0.8256	Medium	12.01	12.09	0.085	1.691	0.8525	Medium	12.02	12.09	0.118	2.351	0.8892	Medium	12.01	12.09	0.159	3.174	0.9139	High	12.02	12.09	0.15	2.999	0.9132	Medium	12.02	12.09	0.32	6.408	0.9283	Medium	12.02
FL Sgk3_5% PI3P	97	101	FIQNL	10.07	1	3	10.08	10.14	0.11	3.65	0.9184	Medium	10.08	10.15	0.083	2.767	0.9198	Medium	10.08	10.14	0.06	2.006	0.9235	Medium	10.08	10.15	0.104	3.467	0.9367	Medium	10.08	10.14	0.133	4.425	0.8959	Medium	10.08	10.15	0.099	3.296	0.8955	Medium	10.08	10.14	0.301	10.027	0.9061	Medium	10.08
FL Sgk3_5% PI3P	97	107	FIQNLVRYPEL	11.87	2	8	12	12.06	0.509	6.357	0.793	Medium	12	12.07	0.535	6.689	0.8082	Medium	12	12.06	0.386	4.822	0.8293	Medium	12	12.07	0.707	8.837	0.8563	Medium	12	12.06	0.66	8.249	0.8453	Medium	12	12.07	0.573	7.161	0.8414	Medium	12	12.07	0.907	11.343	0.7764	Medium	12
FL Sgk3_5% PI3P	98	107	IQNLVRYPEL	10.91	2	7	10.99	11.06	0.554	7.909	0.9041	Medium	10.99	11.06	0.449	6.419	0.8951	Medium	10.99	11.06	0.408	5.834	0.926	Medium	10.99	11.06	0.684	9.764	0.8982	Medium	10.99	11.06	0.682	9.743	0.9064	Medium	10.99	11.06	0.621	8.868	0.9214	Medium	10.99	11.06	0.975	13.931	0.8924	Medium	10.99
FL Sgk3_5% PI3P	98	115	IQNLVRYPELYNHPDVRA	9.28	4	14	9.46	9.53	0.602	4.303	0.7626	Medium	9.47	9.53	0.318	2.27	0.7371	Medium	9.46	9.53	0.488	3.482	0.8528	Medium	9.47	9.53	1.062	7.583	0.8588	Medium	9.46	9.53	0.999	7.137	0.852	Medium	9.47	9.53	0.979	6.993	0.8843	Medium	9.46	9.53	1.409	10.067	0.8661	Medium	9.47
FL Sgk3_5% PI3P	101	107	LVRYPEL	10.18	2	4	10.37	10.44	0.485	12.128	0.8294	Medium	10.37	10.44	0.516	12.9	0.7235	Medium	10.37	10.44	0.433	10.836	0.8585	Medium	10.37	10.44	0.695	17.372	0.8961	Medium	10.37	10.44	0.602	15.041	0.8623	Medium	10.37	10.44	0.601	15.026	0.8574	Medium	10.37	10.44	0.807	20.164	0.8942	Medium	10.37
FL Sgk3_5% PI3P	102	107	VRYPEL	9.74	2	3	9.86	9.92	0.448	14.938	0.9579	High	9.86	9.93	0.45	14.992	0.9531	High	9.86	9.93	0.394	13.141	0.9627	High	9.86	9.93	0.667	22.234	0.9542	High	9.86	9.92	0.605	20.157	0.9314	High	9.86	9.93	0.569	18.964	0.9563	High	9.86	9.93	0.765	25.507	0.9485	High	9.86
FL Sgk3_5% PI3P	102	115	VRYPELYNHPDVRA	8.31	4	10	8.38	8.45	0.608	6.085	0.8388	Medium	8.38	8.45	0.555	5.552	0.7591	Medium	8.38	8.45	0.545	5.446	0.8412	Medium	8.38	8.45	0.984	9.841	0.8466	Medium	8.38	8.45	0.859	8.594	0.8213	Medium	8.38	8.45	0.944	9.438	0.8522	Medium	8.38	8.45	1.283	12.825	0.8704	Medium	8.38
FL Sgk3_5% PI3P	108	115	YNHPDVRA	5.66	2	5	5.74	5.81	0.094	1.876	0.9552	High	5.75	5.81	0.096	1.924	0.9588	High	5.74	5.81	0.095	1.904	0.965	High	5.75	5.81	0.12	2.393	0.9555	High	5.75	5.81	0.111	2.217	0.963	High	5.75	5.81	0.119	2.381	0.9596	High	5.75	5.81	0.193	3.868	0.9562	High	5.75
FL Sgk3_5% PI3P	108	116	YNHPDVRAF	8.33	3	6	8.46	8.52	0.122	2.032	0.9283	High	8.46	8.53	0.062	1.031	0.9044	Medium	8.46	8.52	0.106	1.76	0.925	High	8.46	8.53	0.097	1.61	0.9143	High	8.46	8.52	0.128	2.134	0.9103	High	8.46	8.53	0.12	2	0.9347	High	8.46	8.52	0.173	2.884	0.9254	High	8.46
FL Sgk3_5% PI3P	116	130	FLQMDSPKHQSDPSE	7.68	3	11	7.68	7.76	2.785	25.316	0.794	Medium	7.69	7.76	2.899	26.357	0.7938	Medium	7.68	7.76	3.026	27.511	0.7871	Medium	7.69	7.76	3.257	29.613	0.8574	Medium	7.68	7.76	3.018	27.44	0.83	Medium	7.69	7.76	2.877	26.158	0.8331	Medium	7.69	7.76	3.125	28.406	0.8372	Medium	7.69
FL Sgk3_5% PI3P	116	132	FLQMDSPKHQSDPSEDE	7.94	3	13	8	8.07	2.821	21.697	0.8713	Medium	8.01	8.07	2.914	22.418	0.8151	Medium	8	8.07	3.101	23.852	0.8409	Medium	8.01	8.07	3.203	24.638	0.876	Medium	8	8.07	3.049	23.452	0.8782	Medium	8	8.07	2.988	22.985	0.8806	Medium	8	8.07	3.262	25.096	0.885	Medium	8
FL Sgk3_5% PI3P	116	145	FLQMDSPKHQSDPSEDEDERSSQKLHSTSQ	6.59	5	26	6.84	6.9	7.184	27.631	0.7971	Medium	6.69	6.76	7.38	28.385	0.8663	Medium	6.69	6.76	7.439	28.613	0.8883	High	6.78	6.86	7.86	30.231	0.8729	Medium	6.69	6.76	7.687	29.566	0.8641	Medium	6.69	6.76	7.521	28.927	0.8725	High	6.69	6.76	7.921	30.465	0.8824	High	6.69
FL Sgk3_5% PI3P	120	130	DSPKHQSDPSE	3.78	2	7	3.75	3.91	3.047	43.531	0.798	Medium	3.75	3.83	3.111	44.447	0.6901	Medium	3.75	3.91	3.212	45.889	0.7507	Medium	3.75	3.92	3.421	48.871	0.8345	Medium	3.75	3.91	3.133	44.761	0.7851	Medium	3.75	3.92	3.195	45.645	0.742	Medium	3.75	3.92	3.049	43.56	0.854	Medium	3.75
FL Sgk3_5% PI3P	120	162	DSPKHQSDPSEDEDERSSQKLHSTSQNINLGPSGNPHAKPTDF	7.29	5	36	7.48	7.55	11.12	30.888	0.8944	High	7.44	7.5	11.981	33.282	0.8841	High	7.48	7.55	12.104	33.623	0.9035	High	7.49	7.55	15.649	43.469	0.8751	Medium	7.33	7.4	16.555	45.986	0.8262	Medium	7.39	7.47	15.026	41.738	0.8241	Medium	7.25	7.32	15.506	43.072	0.7486	Medium	7.24
FL Sgk3_5% PI3P	131	162	DEDERSSQKLHSTSQNINLGPSGNPHAKPTDF	7.54	5	27	7.75	7.82	8.951	33.152	0.913	High	7.75	7.82	9.484	35.127	0.8801	Medium	7.75	7.82	9.47	35.075	0.9042	High	7.7	7.76	12.748	47.214	0.8744	Medium	7.58	7.65	12.676	46.949	0.7461	Medium	7.61	7.68	12.23	45.295	0.7594	Medium	7.59	7.67	11.859	43.924	0.8527	Medium	7.58
FL Sgk3_5% PI3P	133	162	DERSSQKLHSTSQNINLGPSGNPHAKPTDF	7.64	4	25	7.54	7.61	9.103	36.414	0.7322	Medium	7.54	7.61	8.594	34.375	0.6655	Medium	7.54	7.61	9.594	38.378	0.7086	Medium	7.54	7.61	11.427	45.707	0.7041	Medium	7.54	7.61	10.546	42.183	0.7507	Medium	7.54	7.61	10.083	40.332	0.7425	Medium	7.54	7.61	10.818	43.27	0.7205	Medium	7.54
FL Sgk3_5% PI3P	146	162	NINLGPSGNPHAKPTDF	8.73	3	12	8.83	8.9	4.393	36.606	0.9133	High	8.84	8.9	4.697	39.144	0.8658	Medium	8.83	8.9	4.675	38.955	0.8712	Medium	8.84	8.9	6.421	53.511	0.8919	Medium	8.83	8.9	5.612	46.765	0.8392	Medium	8.84	8.9	5.322	44.353	0.8977	Medium	8.84	8.9	5.87	48.913	0.8341	Medium	8.84
FL Sgk3_5% PI3P	163	178	DFLKVIGKGSFGKVLL	11.98	4	14	12.06	12.12	3.686	26.327	0.9159	High	12.06	12.13	3.685	26.324	0.9119	High	12.06	12.12	3.732	26.658	0.9143	High	12.06	12.13	5.624	40.173	0.9233	High	12.06	12.12	5.07	36.215	0.8811	High	12.06	12.13	4.907	35.047	0.8936	High	12.06	12.12	6.962	49.726	0.8606	High	12.06
FL Sgk3_5% PI3P	165	178	LKVIGKGSFGKVLL	9.75	2	12	9.86	9.93	3.048	25.399	0.9113	Medium	9.86	9.94	3.113	25.942	0.8556	Medium	9.86	9.93	3.053	25.446	0.8792	Medium	9.86	9.94	4.509	37.575	0.9159	Medium	9.86	9.93	4.314	35.952	0.8537	Medium	9.86	9.94	4.279	35.657	0.8571	Medium	9.86	9.93	5.046	42.051	0.8799	Medium	9.86
FL Sgk3_5% PI3P	178	187	LAKRKLDGKF	5.31	2	8	5.5	5.58	1.206	15.078	0.9006	Medium	5.5	5.58	0.937	11.708	0.8232	Medium	5.5	5.58	1.494	18.672	0.8398	Medium	5.5	5.58	2.42	30.246	0.8709	Medium	5.5	5.58	2.067	25.838	0.878	Medium	5.5	5.58	2.14	26.754	0.8319	Medium	5.5	5.58	3.044	38.046	0.859	Medium	5.5
FL Sgk3_5% PI3P	179	187	AKRKLDGKF	4.89	2	7	4.93	5	1.121	16.02	0.9201	High	4.93	5	1.054	15.062	0.913	Medium	4.93	5	1.173	16.764	0.9069	Medium	4.93	5	2.216	31.654	0.9304	Medium	4.93	5	1.954	27.91	0.9357	Medium	4.93	5	1.959	27.984	0.9487	Medium	4.93	5	2.952	42.17	0.918	Medium	4.98
FL Sgk3_5% PI3P	188	209	YAVKVLQKKIVLNRKEQKHIMA	6.63	5	20	6.9	6.97	6.767	33.833	0.8861	High	6.91	6.97	6.711	33.556	0.8225	Medium	6.9	6.97	7.032	35.162	0.8689	Medium	6.91	6.97	8.991	44.953	0.8846	Medium	6.9	6.97	8.61	43.049	0.8524	Medium	6.91	6.97	8.139	40.696	0.8757	Medium	6.9	6.97	8.746	43.73	0.903	High	6.9
FL Sgk3_5% PI3P	188	214	YAVKVLQKKIVLNRKEQKHIMAERNVL	7.46	5	25	7.55	7.62	11.901	47.604	0.7803	Medium	7.59	7.65	11.118	44.47	0.8367	Medium	7.55	7.62	11.219	44.876	0.815	Medium	7.77	7.85	12.826	51.304	0.8975	High	7.52	7.59	13.606	54.424	0.8138	Medium	7.61	7.69	13.311	53.246	0.7689	Medium	7.56	7.63	13.196	52.785	0.795	Medium	7.6
FL Sgk3_5% PI3P	200	214	NRKEQKHIMAERNVL	5.9	4	13	5.96	6.03	7.492	57.629	0.667	Medium	5.97	6.04	6.739	51.84	0.7046	Medium	6.03	6.1	7.023	54.021	0.7926	Medium	6.08	6.15	7.616	58.583	0.8899	High	6.08	6.15	6.732	51.783	0.8561	Medium	6.08	6.15	6.759	51.989	0.8637	Medium	6.08	6.15	6.617	50.903	0.8689	Medium	6.08
FL Sgk3_5% PI3P	210	223	ERNVLLKNVKHPFL	8.95	4	11	9.03	9.09	4.34	39.454	0.8578	Medium	9.03	9.1	4.487	40.791	0.7776	Medium	9.03	9.09	4.294	39.032	0.822	Medium	9.03	9.1	6.053	55.031	0.8539	Medium	9.03	9.09	5.57	50.639	0.8138	Medium	9.03	9.1	5.322	48.38	0.7915	Medium	9.03	9.1	5.382	48.927	0.8393	Medium	9.03
FL Sgk3_5% PI3P	215	226	LKNVKHPFLVGL	10.01	3	9	10.11	10.18	1.507	16.739	0.9311	High	10.11	10.18	1.398	15.528	0.9147	High	10.11	10.18	1.41	15.663	0.9181	High	10.11	10.18	2.681	29.787	0.9303	High	10.11	10.18	2.429	26.987	0.9077	Medium	10.11	10.18	2.346	26.069	0.9093	Medium	10.11	10.18	3.027	33.638	0.8888	Medium	10.11
FL Sgk3_5% PI3P	227	236	HYSFQTTEKL	8.58	2	8	8.66	8.72	1.704	21.294	0.927	Medium	8.66	8.73	1.663	20.788	0.9281	Medium	8.66	8.72	1.754	21.919	0.924	Medium	8.66	8.73	2.634	32.923	0.9263	Medium	8.66	8.72	2.486	31.07	0.9057	Medium	8.66	8.73	2.372	29.65	0.9185	Medium	8.66	8.73	3.009	37.614	0.9396	Medium	8.66
FL Sgk3_5% PI3P	231	236	QTTEKL	5.7	1	4	5.83	5.9	1.221	30.513	0.928	Medium	5.83	5.9	1.214	30.355	0.8636	Medium	5.83	5.9	1.154	28.846	0.888	Medium	5.92	5.99	1.654	41.358	0.8812	Medium	5.83	5.9	1.508	37.7	0.9087	Medium	5.83	5.9	1.456	36.393	0.9164	Medium	5.83	5.9	2.094	52.344	0.8756	Medium	5.83
FL Sgk3_5% PI3P	237	241	YFVLD	11.81	1	3	12.06	12.12	0.087	2.898	0.9339	High	12.06	12.13	0.059	1.974	0.8993	Medium	12.06	12.12	0.081	2.697	0.9224	High	12.06	12.13	0.144	4.81	0.9221	High	12.06	12.12	0.153	5.09	0.9264	High	12.06	12.13	0.148	4.945	0.9244	High	12.06	12.12	0.569	18.964	0.9357	High	12.06
FL Sgk3_5% PI3P	239	248	VLDFVNGGEL	12.61	1	8	12.69	12.74	1.071	13.384	0.9277	Medium	12.69	12.75	0.94	11.753	0.9132	Medium	12.69	12.74	0.97	12.125	0.9335	Medium	12.69	12.75	2.495	31.193	0.9294	Medium	12.69	12.75	2.276	28.456	0.9063	Medium	12.69	12.75	2.251	28.132	0.9181	Medium	12.69	12.75	3.033	37.911	0.9027	Medium	12.69
FL Sgk3_5% PI3P	241	248	DFVNGGEL	11.07	1	6	11.04	11.11	0.916	15.27	0.8913	Medium	11.05	11.11	0.816	13.594	0.8952	Medium	11.04	11.11	0.877	14.625	0.9021	Medium	11.04	11.11	1.988	33.135	0.9005	Medium	11.04	11.11	1.831	30.519	0.8934	Medium	11.04	11.11	1.753	29.211	0.8917	Medium	11.04	11.11	2.332	38.874	0.8711	Medium	11.04
FL Sgk3_5% PI3P	241	249	DFVNGGELF	13.49	1	7	13.49	13.56	0.862	12.31	0.7664	Medium	13.5	13.56	0.898	12.83	0.6231	Medium	13.49	13.56	1.02	14.567	0.7099	Medium	13.5	13.56	1.9	27.147	0.7941	Medium	13.49	13.56	1.667	23.809	0.8028	Medium	13.49	13.56	1.813	25.9	0.7374	Medium	13.49	13.56	2.198	31.394	0.7779	Medium	13.49
FL Sgk3_5% PI3P	242	248	FVNGGEL	9.42	1	5	9.59	9.66	0.765	15.292	0.9328	Medium	9.59	9.66	0.709	14.18	0.9237	Medium	9.59	9.66	0.758	15.161	0.9334	Medium	9.59	9.66	1.69	33.808	0.9431	Medium	9.59	9.66	1.573	31.462	0.9205	Medium	9.59	9.66	1.478	29.565	0.9262	Medium	9.72	9.79	1.89	37.803	0.8617	Medium	9.59
FL Sgk3_5% PI3P	249	265	FFHLQRERSFPEHRARF	7.78	4	14	8	8.32	1.654	11.817	0.8902	High	8.01	8.33	1.599	11.424	0.8864	Medium	8	8.32	1.731	12.365	0.8895	Medium	8.01	8.33	2.978	21.27	0.9242	High	8	8.32	2.983	21.311	0.8802	Medium	8	8.32	2.836	20.258	0.8849	Medium	8	8.32	3.181	22.722	0.8834	Medium	8
FL Sgk3_5% PI3P	251	265	HLQRERSFPEHRARF	5.96	5	12	5.9	6.21	1.701	14.171	0.8905	Medium	5.91	6.21	1.575	13.128	0.8548	Medium	5.9	6.21	1.795	14.962	0.86	Medium	5.91	6.21	3.145	26.212	0.8942	Medium	5.9	6.21	2.726	22.718	0.885	Medium	5.91	6.21	2.687	22.394	0.8501	Medium	5.91	6.21	2.863	23.857	0.8567	Medium	5.91
FL Sgk3_5% PI3P	253	265	QRERSFPEHRARF	5.45	4	10	5.69	5.75	1.465	14.649	0.8816	Medium	5.69	5.76	1.044	10.438	0.7831	Medium	5.69	5.75	1.436	14.364	0.8385	Medium	5.69	5.76	2.576	25.757	0.8864	Medium	5.69	5.75	2.236	22.364	0.8561	Medium	5.69	5.75	2.269	22.691	0.8402	Medium	5.69	5.75	1.919	19.19	0.9113	Medium	5.69
FL Sgk3_5% PI3P	270	274	IASAL	7.89	1	3	7.87	7.94	0.06	1.992	0.8976	Medium	7.87	7.94	0.077	2.561	0.9163	Medium	7.87	7.94	0.083	2.774	0.901	Medium	7.87	7.94	0.079	2.627	0.8476	Medium	7.87	7.94	0.03	1	0.8618	Medium	7.87	7.94	0.108	3.6	0.8669	Medium	7.87	7.94	0.211	7.021	0.8431	Medium	7.87
FL Sgk3_5% PI3P	270	277	IASALGYL	12.39	1	6	12.6	12.68	0.192	3.199	0.9128	High	12.61	12.68	0.147	2.446	0.9141	Medium	12.6	12.68	0.19	3.17	0.9304	High	12.61	12.68	0.498	8.304	0.915	High	12.6	12.68	0.358	5.974	0.906	High	12.6	12.68	0.555	9.252	0.9451	Medium	12.65	12.73	0.863	14.39	0.9128	Medium	12.6
FL Sgk3_5% PI3P	270	279	IASALGYLHS	9.94	2	8	10.05	10.12	0.268	3.35	0.7627	Medium	10.05	10.12	0.288	3.595	0.6846	Medium	10.05	10.12	0.324	4.055	0.703	Medium	10.05	10.12	0.477	5.958	0.7312	Medium	10.05	10.12	0.555	6.94	0.7209	Medium	10.05	10.12	0.457	5.716	0.7084	Medium	10.05	10.12	0.497	6.212	0.721	Medium	10.05
FL Sgk3_5% PI3P	270	284	IASALGYLHSIKIVY	12.29	3	13	12.41	12.48	0.283	2.18	0.7927	Medium	12.41	12.48	0.259	1.99	0.6863	Medium	12.41	12.48	0.288	2.216	0.7611	Medium	12.41	12.48	0.693	5.332	0.7278	Medium	12.41	12.48	0.334	2.573	0.765	Medium	12.41	12.48	0.367	2.824	0.7682	Medium	12.41	12.48	1.102	8.48	0.7509	Medium	12.41
FL Sgk3_5% PI3P	270	291	IASALGYLHSIKIVYRDLKPEN	11.02	4	19	11.23	11.29	0.745	3.919	0.8786	High	11.23	11.3	0.641	3.375	0.8647	High	11.23	11.29	0.56	2.947	0.8557	High	11.23	11.3	1.369	7.203	0.8425	Medium	11.23	11.29	1.257	6.615	0.8367	Medium	11.23	11.3	1.227	6.459	0.8295	Medium	11.23	11.29	4.554	23.967	0.8553	Medium	11.23
FL Sgk3_5% PI3P	270	293	IASALGYLHSIKIVYRDLKPENIL	12.19	4	21	12.32	12.39	0.759	3.614	0.7692	Medium	12.33	12.4	0.63	2.999	0.7792	Medium	12.32	12.39	0.781	3.72	0.7533	Medium	12.33	12.4	1.32	6.285	0.8017	Medium	12.33	12.39	1.176	5.6	0.7387	Medium	12.33	12.39	1.328	6.323	0.7711	Medium	12.33	12.39	4.34	20.666	0.7076	Medium	12.35
FL Sgk3_5% PI3P	270	294	IASALGYLHSIKIVYRDLKPENILL	12.6	4	22	12.81	12.88	0.551	2.504	0.8444	Medium	12.82	12.88	1.14	5.182	0.8758	Medium	12.81	12.88	0.587	2.669	0.832	Medium	12.82	12.88	1.241	5.64	0.852	Medium	12.81	12.88	1.121	5.097	0.8307	Medium	12.81	12.88	1.101	5.004	0.8357	Medium	12.81	12.88	3.886	17.666	0.7527	Medium	12.81
FL Sgk3_5% PI3P	275	291	GYLHSIKIVYRDLKPEN	9.21	4	14	9.26	9.33	1.165	8.32	0.8684	Medium	9.27	9.33	0.616	4.4	0.7948	Medium	9.26	9.33	0.883	6.307	0.8347	Medium	9.27	9.33	3.18	22.711	0.8466	Medium	9.26	9.33	2.974	21.244	0.8159	Medium	9.26	9.33	2.801	20.01	0.8402	Medium	9.26	9.33	4.791	34.222	0.8683	Medium	9.26
FL Sgk3_5% PI3P	278	291	HSIKIVYRDLKPEN	6.95	2	11	7.06	7.13	0.762	6.923	0.8549	Medium	7.07	7.13	0.482	4.38	0.6975	Medium	7.06	7.13	0.477	4.336	0.7821	Medium	7.07	7.13	1.519	13.806	0.797	Medium	7.06	7.13	1.184	10.762	0.7695	Medium	7.06	7.13	1.597	14.519	0.7486	Medium	7.06	7.13	3.875	35.226	0.8258	Medium	7.06
FL Sgk3_5% PI3P	278	294	HSIKIVYRDLKPENILL	10.07	4	14	10.26	10.33	0.518	3.699	0.8469	Medium	10.26	10.33	0.47	3.356	0.8214	Medium	10.26	10.33	0.375	2.68	0.8292	Medium	10.26	10.33	1.318	9.412	0.8028	Medium	10.21	10.28	1.218	8.7	0.7739	Medium	10.26	10.33	1.078	7.702	0.7964	Medium	10.26	10.33	4.296	30.687	0.8131	Medium	10.26
FL Sgk3_5% PI3P	280	291	IKIVYRDLKPEN	7.47	4	9	7.54	7.62	0.956	10.617	0.8094	Medium	7.54	7.62	0.657	7.3	0.7408	Medium	7.54	7.62	0.541	6.007	0.7702	Medium	7.54	7.62	2.449	27.206	0.7744	Medium	7.54	7.62	2.227	24.745	0.7845	Medium	7.54	7.62	2.651	29.457	0.7432	Medium	7.54	7.62	3.55	39.445	0.8027	Medium	7.54
FL Sgk3_5% PI3P	294	302	LDSVGHVVL	9.79	2	7	9.92	9.99	0.633	9.038	0.8577	Medium	9.9	9.97	0.378	5.404	0.8209	Medium	9.92	9.99	0.636	9.086	0.8341	Medium	9.92	10	0.687	9.815	0.8188	Medium	9.88	9.96	0.935	13.359	0.829	Medium	9.94	10.02	0.423	6.047	0.7988	Medium	9.92	9.99	1.389	19.838	0.8249	Medium	9.92
FL Sgk3_5% PI3P	294	307	LDSVGHVVLTDFGL	13.9	2	12	13.96	14.03	3.02	25.171	0.8675	Medium	13.97	14.03	2.954	24.613	0.8568	Medium	13.96	14.03	3.05	25.413	0.8391	Medium	13.97	14.03	4.211	35.091	0.8785	Medium	13.96	14.03	3.968	33.069	0.8184	Medium	13.96	14.03	3.928	32.731	0.8026	Medium	13.96	14.03	4.798	39.986	0.7946	Medium	13.96
FL Sgk3_5% PI3P	295	302	DSVGHVVL	9.21	1	6	9.24	9.3	0.464	7.739	0.8507	Medium	9.24	9.31	0.252	4.201	0.774	Medium	9.24	9.3	0.265	4.413	0.8144	Medium	9.16	9.23	0.57	9.506	0.8226	Medium	9.24	9.3	0.232	3.87	0.781	Medium	9.24	9.31	0.264	4.399	0.7969	Medium	9.24	9.31	1.066	17.765	0.8392	Medium	9.24
FL Sgk3_5% PI3P	295	305	DSVGHVVLTDF	11.71	2	9	11.75	11.82	1.512	16.805	0.8223	Medium	11.76	11.83	1.375	15.274	0.8178	Medium	11.75	11.82	1.416	15.736	0.811	Medium	11.76	11.83	3.201	35.564	0.8403	Medium	11.75	11.82	2.982	33.128	0.8122	Medium	11.76	11.82	2.968	32.98	0.8067	Medium	11.76	11.82	3.155	35.051	0.8172	Medium	11.76
FL Sgk3_5% PI3P	295	307	DSVGHVVLTDFGL	13.96	2	11	14.07	14.14	2.858	25.984	0.9084	High	14.08	14.14	2.855	25.956	0.9018	High	14.07	14.14	2.778	25.257	0.9085	High	14.07	14.14	4.038	36.707	0.9369	High	14.07	14.14	3.521	32.005	0.8846	Medium	14.07	14.14	3.54	32.18	0.8961	Medium	14.07	14.14	3.785	34.411	0.902	High	14.07
FL Sgk3_5% PI3P	303	321	TDFGLCKEGIAISDTTTTF	12.08	2	17	11.97	12.05	11.721	68.947	0.7936	Medium	11.98	12.05	11.955	70.324	0.7817	Medium	11.95	12.02	12.062	70.953	0.7385	Medium	12.01	12.25	11.843	69.662	0.9012	High	12.06	12.13	11.386	66.978	0.7749	Medium	12	12.07	12.269	72.172	0.8156	Medium	12.02	12.09	11.975	70.439	0.8591	High	11.99
FL Sgk3_5% PI3P	306	321	GLCKEGIAISDTTTTF	10.55	2	14	10.55	10.61	9.244	66.027	0.7215	Medium	10.52	10.6	10.147	72.482	0.6595	Medium	10.56	10.64	8.934	63.817	0.7529	Medium	10.63	10.91	9.883	70.596	0.8971	High	10.63	10.91	10.106	72.184	0.8255	Medium	10.59	10.66	9.156	65.403	0.7344	Medium	10.56	10.63	9.767	69.764	0.6958	Medium	10.52
FL Sgk3_5% PI3P	308	321	CKEGIAISDTTTTF	9.9	2	12	9.94	10.01	7.816	65.13	0.8658	Medium	10.02	10.09	7.684	64.031	0.871	Medium	10.02	10.08	7.707	64.222	0.8999	Medium	10.02	10.09	8.443	70.355	0.9025	High	10.02	10.08	8.288	69.067	0.8452	Medium	10.02	10.09	7.807	65.055	0.8734	Medium	10.02	10.09	8.746	72.882	0.8321	Medium	9.96
FL Sgk3_5% PI3P	314	321	ISDTTTTF	9.05	1	6	9.14	9.2	3.358	55.968	0.834	Medium	9.14	9.21	3.265	54.411	0.7981	Medium	9.14	9.2	3.632	60.537	0.8069	Medium	9.14	9.21	3.712	61.866	0.8567	Medium	9.14	9.2	3.557	59.288	0.831	Medium	9.14	9.21	3.462	57.693	0.8152	Medium	9.14	9.2	3.665	61.089	0.8379	Medium	9.14
FL Sgk3_5% PI3P	322	344	CGTPEYLAPEVIRKQPYDNTVDW	11.18	3	18	11.14	11.59	2.693	14.962	0.8528	Medium	11.15	11.59	2.431	13.505	0.8604	High	11.14	11.59	3.439	19.103	0.8867	High	11.15	11.59	6.605	36.692	0.9364	High	11.14	11.59	6.617	36.76	0.9177	High	11.14	11.59	6.265	34.807	0.9115	High	11.14	11.59	10.542	58.567	0.9363	High	11.14
FL Sgk3_5% PI3P	322	348	CGTPEYLAPEVIRKQPYDNTVDWWCLG	13.52	3	22	13.62	13.68	1.919	8.723	0.73	Medium	13.62	13.69	1.773	8.057	0.7524	Medium	13.62	13.69	2.654	12.062	0.7152	Medium	13.62	13.69	5.524	25.11	0.7619	Medium	13.62	13.68	5.467	24.852	0.7446	Medium	13.62	13.69	5.27	23.955	0.6992	Medium	13.62	13.69	9.762	44.373	0.677	Medium	13.53
FL Sgk3_5% PI3P	333	344	IRKQPYDNTVDW	9.43	2	9	9.52	9.59	1.791	19.902	0.85	Medium	9.53	9.59	1.608	17.861	0.8002	Medium	9.52	9.59	1.899	21.102	0.8135	Medium	9.53	9.59	2.928	32.537	0.859	Medium	9.52	9.59	2.834	31.489	0.8056	Medium	9.52	9.59	2.581	28.674	0.7917	Medium	9.52	9.59	4.089	45.428	0.8278	Medium	9.62
FL Sgk3_5% PI3P	345	351	WCLGAVL	14.22	1	5	14.26	14.32	0.138	2.754	0.8548	Medium	14.26	14.33	0.109	2.171	0.8348	Medium	14.26	14.32	0.192	3.833	0.8209	Medium	14.27	14.33	0.308	6.156	0.8791	Medium	14.26	14.32	0.221	4.414	0.8146	Medium	14.27	14.32	0.297	5.945	0.8364	Medium	14.26	14.32	0.772	15.441	0.8198	Medium	14.27
FL Sgk3_5% PI3P	356	362	YGLPPFY	13.28	1	3	13.42	13.49	1.106	36.862	0.8018	Medium	13.3	13.37	1.013	33.763	0.6896	Medium	13.43	13.49	1.089	36.302	0.7205	Medium	13.43	13.5	1.585	52.831	0.8452	Medium	13.42	13.49	1.545	51.504	0.793	Medium	13.43	13.49	1.387	46.228	0.7893	Medium	13.35	13.42	1.762	58.75	0.7464	Medium	13.43
FL Sgk3_5% PI3P	356	365	YGLPPFYCRD	11.35	2	6	11.39	11.46	2.351	39.186	0.8892	Medium	11.48	11.55	2.273	37.891	0.8531	Medium	11.39	11.46	2.332	38.863	0.8789	Medium	11.4	11.46	3.391	56.524	0.8794	Medium	11.39	11.46	3.309	55.15	0.889	Medium	11.4	11.46	3.188	53.129	0.8658	Medium	11.39	11.46	3.766	62.77	0.8752	Medium	11.4
FL Sgk3_5% PI3P	356	369	YGLPPFYCRDVAEM	12.71	2	10	12.76	12.83	2.705	27.052	0.8133	Medium	12.85	12.92	2.295	22.95	0.7773	Medium	12.76	12.83	2.726	27.257	0.8015	Medium	12.77	12.83	5.147	51.473	0.8448	Medium	12.76	12.83	5.104	51.037	0.7271	Medium	12.76	12.83	4.969	49.69	0.7749	Medium	12.95	13.02	6.097	60.968	0.649	Medium	12.76
FL Sgk3_5% PI3P	370	386	YDNILHKPLSLRPGVSL	10.17	2	13	10.32	10.39	3.965	30.5	0.8845	Medium	10.32	10.39	3.801	29.241	0.8218	Medium	10.32	10.39	3.96	30.458	0.8649	Medium	10.32	10.39	6.734	51.799	0.8949	Medium	10.32	10.39	6.009	46.226	0.8671	Medium	10.32	10.39	5.934	45.645	0.8548	Medium	10.32	10.39	8.381	64.469	0.8738	Medium	10.32
FL Sgk3_5% PI3P	370	388	YDNILHKPLSLRPGVSLTA	10.02	3	15	10.03	10.1	4.925	32.836	0.8618	Medium	10.04	10.11	4.6	30.666	0.8311	Medium	10.03	10.1	4.67	31.135	0.8778	Medium	10.04	10.1	8.183	54.55	0.8815	Medium	10.03	10.1	7.33	48.87	0.8657	Medium	10.04	10.1	7.097	47.311	0.8989	Medium	10.04	10.1	9.558	63.721	0.9015	Medium	10.04
FL Sgk3_5% PI3P	370	392	YDNILHKPLSLRPGVSLTAWSIL	12.92	4	19	13.05	13.11	4.255	22.393	0.8575	Medium	13.05	13.12	4.246	22.349	0.8179	Medium	13.05	13.11	4.204	22.125	0.8508	Medium	13.05	13.12	7.664	40.338	0.8359	Medium	13.05	13.11	6.758	35.567	0.799	Medium	13.05	13.12	6.525	34.34	0.8441	Medium	13.05	13.12	10.083	53.068	0.804	Medium	13.05
FL Sgk3_5% PI3P	386	392	LTAWSIL	14.21	1	5	14.23	14.32	0.381	7.618	0.9031	Medium	14.23	14.33	0.316	6.313	0.8757	Medium	14.23	14.32	0.349	6.971	0.8739	Medium	14.23	14.33	0.916	18.317	0.9004	Medium	14.23	14.32	0.955	19.101	0.897	Medium	14.23	14.32	0.973	19.459	0.8762	Medium	14.23	14.32	2.294	45.878	0.8599	Medium	14.23
FL Sgk3_5% PI3P	387	392	TAWSIL	13.48	1	4	13.47	13.77	0.186	4.647	0.9197	Medium	13.48	13.77	0.162	4.058	0.9253	Medium	13.48	13.77	0.18	4.505	0.9268	Medium	13.48	13.77	0.639	15.968	0.9438	Medium	13.48	13.77	0.598	14.944	0.9454	Medium	13.48	13.77	0.559	13.972	0.9455	Medium	13.48	13.77	1.565	39.12	0.9259	Medium	13.48
FL Sgk3_5% PI3P	389	394	WSILEE	12.83	1	4	12.82	12.89	0.124	3.09	0.7419	Medium	12.82	12.89	0.099	2.482	0.617	Medium	12.9	12.96	0.09	2.249	0.5858	Medium	12.82	12.89	0.292	7.302	0.7141	Medium	12.82	12.89	0.145	3.617	0.6748	Medium	12.82	12.89	0.137	3.434	0.6665	Medium	12.82	12.89	0.581	14.514	0.6545	Medium	12.82
FL Sgk3_5% PI3P	395	410	LLEKDRQNRLGAKEDF	6.99	4	14	7.05	7.08	1.14	8.144	0.8602	High	7.05	7.08	0.789	5.634	0.8392	Medium	7.05	7.08	0.79	5.641	0.82	Medium	7.05	7.08	3.523	25.165	0.9097	Medium	7.05	7.08	3.57	25.501	0.8417	Medium	7.05	7.08	3.045	21.747	0.849	Medium	7.05	7.08	4.875	34.821	0.9056	Medium	7.05
FL Sgk3_5% PI3P	395	411	LLEKDRQNRLGAKEDFL	8.62	4	15	8.63	8.7	1.055	7.034	0.8185	Medium	8.64	8.7	0.768	5.119	0.7608	Medium	8.63	8.7	0.918	6.119	0.7856	Medium	8.53	8.59	3.32	22.131	0.836	Medium	8.63	8.7	3.231	21.537	0.8459	Medium	8.63	8.7	3.034	20.229	0.8435	Medium	8.63	8.7	4.996	33.307	0.8466	Medium	8.63
FL Sgk3_5% PI3P	396	410	LEKDRQNRLGAKEDF	6.36	3	13	6.48	6.55	0.923	7.102	0.8694	High	6.49	6.55	0.714	5.495	0.8642	High	6.48	6.55	0.83	6.388	0.865	Medium	6.49	6.55	2.93	22.537	0.8919	High	6.48	6.55	2.791	21.471	0.9262	High	6.49	6.55	2.699	20.764	0.9278	High	6.49	6.55	4.35	33.46	0.9277	High	6.49
FL Sgk3_5% PI3P	397	411	EKDRQNRLGAKEDFL	6.35	4	13	6.47	6.54	0.873	6.719	0.8645	High	6.47	6.54	1.211	9.312	0.9409	High	6.47	6.54	1.51	11.614	0.9468	High	6.47	6.55	2.996	23.045	0.9088	High	6.47	6.54	2.826	21.737	0.9364	High	6.47	6.54	2.735	21.042	0.9378	High	6.47	6.54	4.337	33.359	0.9448	High	6.47
FL Sgk3_5% PI3P	398	412	KDRQNRLGAKEDFLE	6.35	5	13	6.48	6.56	1.08	8.311	0.8316	Medium	6.49	6.56	0.904	6.952	0.8326	Medium	6.48	6.56	0.925	7.117	0.8113	Medium	6.49	6.56	3.067	23.594	0.8565	Medium	6.48	6.56	2.99	22.997	0.8594	Medium	6.49	6.56	2.797	21.519	0.85	Medium	6.49	6.56	4.431	34.084	0.8846	Medium	6.49
FL Sgk3_5% PI3P	411	419	LEIQNHPFF	11.92	1	6	11.91	12.22	0.653	10.879	0.9409	High	11.92	12.23	0.476	7.933	0.9128	Medium	11.91	12.22	0.416	6.926	0.9009	High	11.92	12.23	1.141	19.017	0.9288	High	11.91	12.22	1.069	17.823	0.8998	High	11.92	12.23	1.033	17.224	0.9361	High	11.91	12.23	1.326	22.106	0.8842	High	12.07
FL Sgk3_5% PI3P	411	422	LEIQNHPFFESL	12.86	2	9	12.79	13.11	1.113	12.369	0.9354	High	12.79	13.12	0.886	9.841	0.9233	High	12.79	13.11	0.895	9.949	0.9092	High	12.79	13.12	1.871	20.787	0.8753	Medium	12.79	13.11	1.59	17.666	0.896	High	12.79	13.12	1.323	14.698	0.9051	High	12.79	13.12	2.403	26.704	0.8931	Medium	12.79
FL Sgk3_5% PI3P	420	427	ESLSWADL	13.48	1	6	13.63	13.7	1.784	29.725	0.9301	Medium	13.64	13.71	1.654	27.566	0.9231	Medium	13.63	13.7	1.691	28.187	0.9143	Medium	13.64	13.71	2.788	46.475	0.9304	Medium	13.63	13.7	2.662	44.365	0.9011	Medium	13.64	13.7	2.601	43.353	0.902	Medium	13.59	13.66	3.237	53.952	0.9161	Medium	13.51
FL Sgk3_5% PI3P	423	427	SWADL	11.98	1	3	12.15	12.22	0.834	27.8	0.9222	Medium	12.15	12.23	0.753	25.11	0.906	Medium	12.15	12.22	0.76	25.338	0.9017	Medium	12.15	12.23	1.241	41.375	0.9166	Medium	12.15	12.22	1.131	37.71	0.9177	Medium	12.15	12.23	1.094	36.466	0.9216	Medium	12.15	12.23	1.424	47.467	0.9207	Medium	12.02
FL Sgk3_5% PI3P	426	453	DLVQKKIPPPFNPNVAGPDDIRNFDTAF	11.5	4	21	11.44	12.12	8.276	39.409	0.9115	High	11.45	12.13	7.632	36.345	0.9065	High	11.44	12.12	8.12	38.668	0.8982	High	11.45	12.13	11.495	54.74	0.8816	Medium	11.44	12.12	10.355	49.309	0.8309	Medium	11.55	11.62	10.854	51.684	0.8176	Medium	11.45	12.12	12.193	58.062	0.8935	Medium	11.45
FL Sgk3_5% PI3P	428	448	VQKKIPPPFNPNVAGPDDIRN	7.94	4	14	8.16	8.23	5.755	41.107	0.7423	Medium	8.03	8.11	5.248	37.486	0.7798	Medium	8.16	8.23	5.513	39.377	0.7164	Medium	8.17	8.23	7.252	51.802	0.7802	Medium	8.16	8.23	6.335	45.248	0.7843	Medium	8.16	8.23	6.043	43.168	0.7774	Medium	8.16	8.23	7.79	55.641	0.756	Medium	7.95
FL Sgk3_5% PI3P	428	449	VQKKIPPPFNPNVAGPDDIRNF	9.85	4	15	9.91	9.97	5.893	39.284	0.8939	Medium	9.91	9.98	5.812	38.743	0.8571	Medium	9.91	9.98	5.927	39.515	0.9083	Medium	9.91	9.98	7.766	51.775	0.9235	High	9.91	9.98	7.082	47.212	0.9219	High	9.91	9.98	6.855	45.697	0.9082	High	9.91	9.98	8.006	53.376	0.9113	High	9.79
FL Sgk3_5% PI3P	428	450	VQKKIPPPFNPNVAGPDDIRNFD	9.58	3	16	9.6	9.67	6.391	39.945	0.8242	Medium	9.6	9.68	6.118	38.235	0.7444	Medium	9.6	9.67	6.942	43.387	0.7242	Medium	9.6	9.68	8.367	52.296	0.8162	Medium	9.6	9.67	7.74	48.375	0.7846	Medium	9.6	9.68	7.965	49.783	0.7564	Medium	9.6	9.67	8.767	54.791	0.8065	Medium	9.6
FL Sgk3_5% PI3P	428	452	VQKKIPPPFNPNVAGPDDIRNFDTA	9.63	4	18	9.66	9.73	8.753	48.63	0.7749	Medium	9.67	9.74	8.119	45.106	0.808	Medium	9.67	9.73	8.695	48.304	0.7701	Medium	9.67	9.74	10.391	57.727	0.8475	Medium	9.66	9.73	9.555	53.085	0.7678	Medium	9.67	9.73	9.447	52.486	0.7643	Medium	9.67	9.73	10.716	59.531	0.8067	Medium	9.65
FL Sgk3_5% PI3P	446	453	IRNFDTAF	10.49	2	6	10.61	10.68	3.771	62.852	0.8022	Medium	10.62	10.68	3.873	64.545	0.7343	Medium	10.61	10.68	3.974	66.234	0.7544	Medium	10.62	10.68	4.179	69.644	0.8231	Medium	10.61	10.68	3.824	63.74	0.82	Medium	10.62	10.68	3.848	64.131	0.8183	Medium	10.61	10.68	4.222	70.362	0.8046	Medium	10.56
FL Sgk3_5% PI3P	453	463	FTEETVPYSVC	10.77	1	8	10.85	10.92	4.721	59.012	0.8162	Medium	10.85	10.92	4.458	55.722	0.7137	Medium	10.85	10.92	4.641	58.015	0.7888	Medium	10.85	10.92	5.346	66.821	0.8165	Medium	10.85	10.92	4.985	62.311	0.7965	Medium	10.85	10.92	4.816	60.205	0.793	Medium	10.98	11.04	5.243	65.544	0.7722	Medium	10.89
FL Sgk3_5% PI3P	454	463	TEETVPYSVC	9.85	1	7	9.95	10.02	3.841	54.876	0.9385	High	9.8	9.88	3.597	51.383	0.9309	High	9.95	10.02	3.921	56.017	0.9164	Medium	9.95	10.02	4.445	63.496	0.909	High	9.95	10.02	4.2	59.999	0.9272	High	9.95	10.02	4.004	57.206	0.9426	High	9.95	10.02	4.627	66.1	0.9212	High	9.78
FL Sgk3_5% PI3P	464	468	VSSDY	6.37	1	3	6.23	6.3	1.615	53.818	0.7226	Medium	6.23	6.3	1.529	50.964	0.6938	Medium	6.23	6.3	1.655	55.176	0.7181	Medium	6.23	6.3	1.774	59.131	0.7772	Medium	6.23	6.3	1.82	60.671	0.6935	Medium	6.23	6.3	1.727	57.555	0.7316	Medium	6.23	6.3	1.903	63.448	0.7448	Medium	6.2
FL Sgk3_5% PI3P	468	476	YSIVNASVL	11.61	1	7	11.67	11.75	4.092	58.462	0.8235	Medium	11.78	11.85	3.739	53.413	0.903	Medium	11.78	11.85	3.968	56.688	0.9236	Medium	11.66	11.73	5.299	75.706	0.8881	Medium	11.7	11.77	4.912	70.173	0.9076	Medium	11.71	11.77	4.791	68.437	0.917	Medium	11.78	11.85	5.573	79.616	0.8632	Medium	11.66
FL Sgk3_5% PI3P	483	493	VGFSYAPPSED	9.96	1	7	10.05	10.12	3.823	54.62	0.7914	Medium	10.05	10.12	3.769	53.846	0.7133	Medium	10.05	10.12	4.159	59.41	0.7779	Medium	10.05	10.12	4.295	61.359	0.825	Medium	10.05	10.12	4.357	62.241	0.7962	Medium	10.05	10.12	4.317	61.678	0.7588	Medium	10.05	10.12	4.41	62.994	0.8008	Medium	10.04
FL Sgk3_5% PI3P	483	494	VGFSYAPPSEDL	11.45	1	8	11.6	11.67	4.6	57.499	0.844	Medium	11.61	11.67	4.458	55.728	0.7385	Medium	11.6	11.67	4.662	58.279	0.825	Medium	11.61	11.67	5.052	63.149	0.8885	Medium	11.6	11.67	4.943	61.784	0.8671	Medium	11.61	11.67	4.747	59.337	0.8444	Medium	11.6	11.67	5.232	65.406	0.8681	Medium	11.53
FL Sgk3_5% PI3P	485	493	FSYAPPSED	8.73	1	5	8.94	9.01	2.871	57.429	0.8509	Medium	8.95	9.01	2.771	55.417	0.7612	Medium	8.94	9.01	2.974	59.487	0.8461	Medium	8.95	9.01	3.203	64.052	0.8893	Medium	8.94	9.01	3.139	62.781	0.8802	Medium	8.95	9.01	3.025	60.508	0.8473	Medium	8.94	9.01	3.327	66.539	0.8851	Medium	8.81
FL Sgk3_5% PI3P	485	494	FSYAPPSEDL	10.76	1	6	10.97	11.04	3.549	59.156	0.8269	Medium	10.97	11.05	3.561	59.353	0.7218	Medium	10.97	11.04	3.451	57.51	0.7793	Medium	10.97	11.04	3.904	65.072	0.8457	Medium	10.97	11.04	3.8	63.339	0.8283	Medium	10.97	11.04	3.668	61.125	0.8249	Medium	10.97	11.04	4.002	66.706	0.7794	Medium	10.77
FL Sgk3_5% PI3P	486	493	SYAPPSED	6.3	1	4	6.37	6.44	2.304	57.591	0.9157	Medium	6.33	6.4	2.126	53.159	0.8635	Medium	6.37	6.44	2.409	60.222	0.9165	Medium	6.38	6.44	2.725	68.121	0.9184	High	6.37	6.44	2.531	63.27	0.9165	Medium	6.38	6.44	2.505	62.615	0.8784	Medium	6.38	6.44	2.761	69.021	0.9133	Medium	6.33
FL Sgk3_5% PI3P	486	494	SYAPPSEDL	9.26	1	5	9.29	9.36	3.034	60.678	0.9155	High	9.3	9.37	2.912	58.249	0.8783	Medium	9.3	9.36	2.967	59.336	0.9155	Medium	9.3	9.37	3.338	66.756	0.9221	High	9.3	9.36	3.207	64.135	0.9123	Medium	9.3	9.36	3.092	61.844	0.9192	High	9.3	9.36	3.398	67.956	0.9089	High	9.18
PX domain_0% PI3P	9	37	YKESCPSVSIPSSDEHREKKKRFTVYKVL	7.62	5	25	7.79	7.86	5.981	23.923	0.9179	High	7.79	7.86	6.341	25.365	0.9255	High	7.79	7.86	5.875	23.5	0.9107	High	7.79	7.86	8.844	35.374	0.8967	Medium	7.79	7.86	8.798	35.192	0.8558	Medium	7.79	7.86	8.351	33.403	0.8671	Medium	7.78	7.86	9.52	38.079	0.9043	Medium	7.79
PX domain_0% PI3P	10	34	KESCPSVSIPSSDEHREKKKRFTVY	7.09	5	21	7.1	7.16	5.722	27.249	0.934	High	7.1	7.16	6.101	29.053	0.932	High	7.1	7.17	5.687	27.079	0.9242	High	7.1	7.16	7.927	37.748	0.9116	High	7.1	7.17	7.622	36.295	0.8779	Medium	7.1	7.17	7.638	36.371	0.9089	High	7.1	7.16	8.656	41.218	0.9086	High	7
PX domain_0% PI3P	35	45	KVLVSVGRSEW	9.37	3	9	9.4	9.46	2.49	27.668	0.9469	High	9.4	9.47	2.52	28.003	0.9504	High	9.4	9.47	2.41	26.78	0.9459	High	9.4	9.47	3.458	38.426	0.9029	High	9.4	9.47	3.283	36.476	0.9254	High	9.4	9.47	3.265	36.274	0.9131	High	9.4	9.46	4.187	46.525	0.9318	High	9.4
PX domain_0% PI3P	38	45	VSVGRSEW	8.99	1	6	9.03	9.15	2.562	42.702	0.9624	Medium	9.03	9.16	2.516	41.94	0.9599	Medium	9.03	9.16	2.454	40.907	0.9414	Medium	9.03	9.15	3.136	52.266	0.9614	Medium	9.03	9.16	2.991	49.857	0.9277	Medium	9.03	9.16	3	49.999	0.9387	Medium	9.14	9.22	3.385	56.41	0.9505	Medium	9.03
PX domain_0% PI3P	46	53	FVFRRYAE	8.57	3	6	8.58	8.86	2.036	33.93	0.9169	High	8.57	8.86	2.089	34.815	0.9164	High	8.58	8.86	1.983	33.05	0.9151	High	8.57	8.86	2.999	49.979	0.9286	High	8.58	8.86	2.774	46.236	0.9295	High	8.58	8.86	2.82	47.002	0.9277	High	8.57	8.86	3.64	60.66	0.9399	High	8.58
PX domain_0% PI3P	54	68	FDKLYNTLKKQFPAM	11.39	4	12	11.5	11.57	1.316	10.967	0.9437	Medium	11.5	11.57	1.419	11.826	0.9505	Medium	11.49	11.57	1.226	10.22	0.925	Medium	11.5	11.57	3.331	27.759	0.9113	Medium	11.5	11.57	3.341	27.84	0.9206	Medium	11.5	11.57	3.24	27.002	0.9112	Medium	11.49	11.57	5	41.665	0.8868	Medium	11.49
PX domain_0% PI3P	55	68	DKLYNTLKKQFPAM	11.02	3	11	11.14	11.2	1.248	11.344	0.9364	High	11.13	11.2	1.327	12.068	0.9377	High	11.13	11.2	1.134	10.309	0.9399	High	11.14	11.2	3.299	29.994	0.9114	High	11.14	11.2	3.111	28.279	0.9146	High	11.14	11.2	3.017	27.423	0.9097	High	11.13	11.2	4.858	44.164	0.867	Medium	11.21
PX domain_0% PI3P	55	69	DKLYNTLKKQFPAMA	10.81	3	12	10.89	10.97	2.051	17.094	0.9554	High	10.89	10.96	2.072	17.268	0.9502	High	10.89	10.97	1.91	15.92	0.9596	High	10.89	10.97	4.07	33.914	0.94	High	10.89	10.97	3.97	33.08	0.9425	High	10.89	10.97	3.911	32.588	0.939	High	10.89	10.97	5.669	47.243	0.9051	High	10.89
PX domain_0% PI3P	58	69	YNTLKKQFPAMA	8.73	2	9	8.9	8.98	1.866	20.737	0.9496	Medium	8.9	8.98	1.864	20.715	0.9497	Medium	8.91	8.98	1.755	19.499	0.946	Medium	8.9	8.98	3.342	37.138	0.9454	Medium	8.9	8.98	3.247	36.078	0.9299	Medium	8.9	8.98	3.185	35.384	0.9265	Medium	8.9	8.98	4.499	49.986	0.9334	Medium	8.9
PX domain_0% PI3P	69	81	ALKIPAKRIFGDN	8.36	2	10	8.49	8.56	5.725	57.254	0.931	Medium	8.49	8.56	5.295	52.955	0.9228	Medium	8.49	8.56	5.4	53.997	0.9177	Medium	8.49	8.56	6.45	64.502	0.8809	Medium	8.45	8.53	6.187	61.875	0.8544	Medium	8.43	8.49	6.042	60.421	0.907	Medium	8.49	8.56	6.393	63.927	0.8956	Medium	8.36
PX domain_0% PI3P	69	86	ALKIPAKRIFGDNFDPDF	11.13	3	14	11.18	11.24	6.672	47.66	0.9334	High	11.17	11.25	6.519	46.563	0.9116	High	11.17	11.24	6.683	47.737	0.9154	High	11.18	11.24	7.756	55.402	0.9092	High	11.18	11.24	7.906	56.471	0.8808	Medium	11.1	11.16	7.432	53.089	0.9348	High	11.18	11.24	7.96	56.859	0.9074	High	11.18
PX domain_0% PI3P	70	86	LKIPAKRIFGDNFDPDF	10.97	3	13	11.07	11.14	6.097	46.901	0.9419	High	11.06	11.13	5.962	45.861	0.9217	High	11.06	11.13	6.085	46.809	0.918	High	11.07	11.14	7.109	54.685	0.9165	High	11.07	11.14	6.817	52.438	0.9085	High	11.07	11.14	6.603	50.794	0.9139	High	11.07	11.13	7.328	56.367	0.9151	High	10.99
PX domain_0% PI3P	82	86	FDPDF	11.23	1	2	11.17	11.45	0.651	32.533	0.9186	Medium	11.16	11.45	0.657	32.865	0.9175	Medium	11.16	11.44	0.628	31.394	0.9564	Medium	11.17	11.45	0.925	46.226	0.9521	Medium	11.17	11.45	0.899	44.969	0.9509	Medium	11.17	11.45	0.885	44.235	0.9528	Medium	11.41	11.49	0.965	48.229	0.9318	Medium	11.17
PX domain_0% PI3P	87	96	IKQRRAGLNE	4.06	3	8	4.15	4.22	2.086	26.08	0.9229	High	4.15	4.22	2.082	26.029	0.9464	High	4.15	4.22	1.979	24.736	0.9422	High	4.15	4.22	4.167	52.092	0.9377	High	4.15	4.22	4.152	51.897	0.9258	High	4.15	4.22	4.13	51.628	0.9279	High	4.27	4.34	5.248	65.598	0.9292	High	4.13
PX domain_0% PI3P	87	97	IKQRRAGLNEF	7.19	3	9	7.16	7.23	1.667	18.52	0.9539	High	7.16	7.23	1.772	19.687	0.9523	High	7.17	7.23	1.561	17.344	0.9592	High	7.16	7.23	3.535	39.274	0.9543	High	7.17	7.23	3.506	38.95	0.9505	High	7.17	7.24	3.514	39.045	0.9504	High	7.26	7.33	4.832	53.686	0.8868	High	7.12
PX domain_0% PI3P	95	101	NEFIQNL	11.82	1	5	12.02	12.09	0.153	3.052	0.8863	Medium	12.02	12.09	0.229	4.579	0.9094	Medium	12.01	12.09	0.151	3.014	0.9009	Medium	12.02	12.09	0.369	7.384	0.8789	Medium	12.02	12.09	0.36	7.202	0.919	Medium	12.02	12.09	0.425	8.492	0.8996	Medium	12.02	12.09	1.034	20.683	0.8996	Medium	12.02
PX domain_0% PI3P	97	101	FIQNL	10.07	1	3	10.08	10.14	0.066	2.187	0.9423	Medium	10.08	10.15	0.092	3.059	0.9348	Medium	10.08	10.15	0.064	2.124	0.9368	Medium	10.08	10.14	0.269	8.96	0.9446	Medium	10.08	10.15	0.235	7.833	0.9456	Medium	10.08	10.15	0.243	8.101	0.9488	Medium	10.08	10.14	0.785	26.17	0.9405	Medium	10.08
PX domain_0% PI3P	97	107	FIQNLVRYPEL	11.87	2	8	12	12.07	0.756	9.452	0.9024	Medium	12	12.07	0.812	10.147	0.8977	Medium	12	12.06	0.733	9.168	0.9056	Medium	12	12.07	1.866	23.329	0.8699	Medium	12	12.07	1.638	20.473	0.9067	Medium	12	12.07	1.557	19.458	0.9021	Medium	12	12.07	2.71	33.873	0.906	Medium	12
PX domain_0% PI3P	98	107	IQNLVRYPEL	10.91	2	7	10.99	11.06	0.726	10.37	0.9401	Medium	10.99	11.06	0.772	11.023	0.9414	Medium	11	11.05	0.694	9.918	0.9402	Medium	10.99	11.06	1.732	24.744	0.9261	Medium	10.99	11.06	1.519	21.704	0.9364	Medium	10.99	11.06	1.514	21.635	0.9303	Medium	10.99	11.06	2.446	34.937	0.9343	Medium	10.99
PX domain_0% PI3P	98	115	IQNLVRYPELYNHPDVRA	9.28	4	14	9.46	9.53	1.3	9.283	0.9007	Medium	9.47	9.53	1.384	9.885	0.9133	Medium	9.47	9.54	1.165	8.321	0.8988	Medium	9.47	9.53	3.364	24.032	0.8725	Medium	9.47	9.53	3.068	21.914	0.8977	Medium	9.47	9.53	3.13	22.354	0.8367	Medium	9.46	9.53	4.365	31.176	0.8346	Medium	9.47
PX domain_0% PI3P	101	107	LVRYPEL	10.18	2	4	10.37	10.44	0.701	17.525	0.9472	Medium	10.37	10.44	0.682	17.038	0.9126	Medium	10.37	10.44	0.634	15.862	0.9036	Medium	10.37	10.44	1.446	36.152	0.9007	Medium	10.37	10.44	1.345	33.63	0.9028	Medium	10.37	10.44	1.317	32.926	0.8961	Medium	10.37	10.44	1.909	47.726	0.9091	Medium	10.37
PX domain_0% PI3P	102	107	VRYPEL	9.74	2	3	9.86	9.93	0.68	22.654	0.9316	High	9.86	9.92	0.655	21.83	0.9295	High	9.86	9.93	0.596	19.868	0.9468	High	9.94	10.01	1.286	42.866	0.95	High	9.86	9.93	1.149	38.309	0.9284	High	9.86	9.93	1.15	38.35	0.9319	High	9.86	9.93	1.541	51.363	0.9355	High	9.86
PX domain_0% PI3P	102	115	VRYPELYNHPDVRA	8.31	4	10	8.38	8.45	1.112	11.122	0.8937	Medium	8.38	8.45	1.223	12.225	0.8659	Medium	8.38	8.45	1.159	11.591	0.9066	Medium	8.38	8.45	2.864	28.636	0.8928	Medium	8.38	8.45	2.528	25.283	0.8689	Medium	8.38	8.45	2.532	25.319	0.8977	Medium	8.38	8.45	3.471	34.715	0.8677	Medium	8.38
PX domain_0% PI3P	108	115	YNHPDVRA	5.66	2	5	5.75	5.81	0.263	5.257	0.9283	High	5.74	5.81	0.314	6.279	0.9369	High	5.75	5.82	0.245	4.899	0.9338	High	5.75	5.81	1.025	20.509	0.8741	High	5.75	5.81	0.982	19.65	0.9009	High	5.75	5.82	0.819	16.376	0.9038	High	5.74	5.81	1.171	23.418	0.8768	High	5.75
PX domain_0% PI3P	108	116	YNHPDVRAF	8.33	3	6	8.46	8.53	0.247	4.11	0.9341	High	8.46	8.52	0.299	4.987	0.9214	High	8.46	8.53	0.234	3.901	0.937	High	8.46	8.52	1.349	22.475	0.8343	Medium	8.46	8.53	1.114	18.56	0.8288	Medium	8.46	8.53	1.181	19.692	0.8284	Medium	8.46	8.52	1.553	25.885	0.8483	Medium	8.46
PX domain_5% PI3P	9	37	YKESCPSVSIPSSDEHREKKKRFTVYKVL	7.62	5	25	7.78	7.86	3.131	12.524	0.9436	High	7.79	7.86	3.002	12.007	0.9334	High	7.79	7.86	2.883	11.533	0.9434	High	7.79	7.86	4.859	19.434	0.9409	High	7.78	7.86	4.765	19.06	0.8878	Medium	7.79	7.86	4.738	18.95	0.8718	Medium	7.78	7.86	5.758	23.031	0.9224	High	7.79
PX domain_5% PI3P	10	34	KESCPSVSIPSSDEHREKKKRFTVY	7.09	5	21	7.1	7.16	2.834	13.497	0.9465	High	7.1	7.17	2.687	12.797	0.9348	High	7.1	7.17	2.723	12.966	0.9445	High	7.1	7.17	4.547	21.652	0.9408	High	7.1	7.17	4.614	21.971	0.9218	High	7.1	7.17	4.514	21.494	0.8906	High	7.09	7.16	5.63	26.812	0.9415	High	7.1
PX domain_5% PI3P	35	45	KVLVSVGRSEW	9.37	3	9	9.4	9.46	2.183	24.252	0.9562	High	9.4	9.47	2.127	23.632	0.9557	High	9.4	9.47	2.098	23.307	0.9514	High	9.4	9.47	2.399	26.653	0.935	High	9.4	9.47	2.306	25.621	0.9426	High	9.4	9.47	2.304	25.604	0.9484	High	9.39	9.46	2.858	31.754	0.954	High	9.4
PX domain_5% PI3P	38	45	VSVGRSEW	8.99	1	6	9.03	9.15	2.349	39.149	0.9545	Medium	9.03	9.16	2.279	37.98	0.9373	Medium	9.03	9.16	2.248	37.472	0.9321	Medium	9.03	9.15	2.556	42.595	0.949	Medium	9.03	9.15	2.466	41.105	0.9138	Medium	9.03	9.16	2.397	39.955	0.921	Medium	9.02	9.15	3.03	50.494	0.9369	Medium	9.03
PX domain_5% PI3P	46	53	FVFRRYAE	8.57	3	6	8.57	8.86	0.17	2.838	0.9289	High	8.58	8.86	0.171	2.848	0.9365	High	8.58	8.86	0.127	2.117	0.9388	High	8.58	8.86	0.432	7.196	0.9401	High	8.58	8.86	0.435	7.258	0.9243	High	8.58	8.86	0.321	5.356	0.9386	High	8.57	8.86	1.103	18.388	0.9234	High	8.57
PX domain_5% PI3P	54	68	FDKLYNTLKKQFPAM	11.39	4	12	11.5	11.57	0.76	6.335	0.9471	Medium	11.49	11.57	0.699	5.822	0.9529	Medium	11.5	11.57	0.656	5.466	0.9498	Medium	11.5	11.57	1.888	15.733	0.9293	Medium	11.49	11.57	1.907	15.891	0.9263	Medium	11.5	11.57	1.799	14.992	0.9354	Medium	11.49	11.57	3.302	27.513	0.9284	Medium	11.5
PX domain_5% PI3P	55	68	DKLYNTLKKQFPAM	11.02	3	11	11.13	11.2	0.725	6.587	0.9512	High	11.13	11.2	0.62	5.64	0.9499	High	11.14	11.2	0.603	5.478	0.9458	High	11.14	11.2	1.87	17.001	0.9444	High	11.13	11.2	1.858	16.89	0.9475	High	11.14	11.2	1.751	15.917	0.9556	High	11.13	11.2	3.242	29.471	0.9347	High	11.14
PX domain_5% PI3P	55	69	DKLYNTLKKQFPAMA	10.81	3	12	10.89	10.97	1.475	12.295	0.9572	High	10.89	10.96	1.34	11.167	0.9586	High	10.89	10.97	1.298	10.818	0.9615	High	10.89	10.97	2.636	21.971	0.9635	High	10.89	10.97	2.615	21.791	0.9636	High	10.89	10.97	2.485	20.705	0.9597	High	10.89	10.96	4.094	34.117	0.9446	High	10.89
PX domain_5% PI3P	58	69	YNTLKKQFPAMA	8.73	2	9	8.9	8.98	1.382	15.35	0.9485	Medium	8.9	8.98	1.251	13.896	0.9512	Medium	8.9	8.98	1.233	13.704	0.9537	Medium	8.9	8.98	2.458	27.313	0.9502	Medium	8.9	8.98	2.352	26.131	0.9356	Medium	8.9	8.98	2.317	25.742	0.9407	Medium	8.9	8.97	3.639	40.43	0.9428	Medium	8.9
PX domain_5% PI3P	69	81	ALKIPAKRIFGDN	8.36	2	10	8.49	8.56	3.398	33.975	0.9487	Medium	8.49	8.56	3.258	32.582	0.9364	Medium	8.49	8.56	3.239	32.387	0.9268	Medium	8.49	8.56	5.268	52.685	0.9239	Medium	8.49	8.56	4.927	49.275	0.9238	Medium	8.49	8.56	4.954	49.541	0.9121	Medium	8.49	8.55	6.198	61.979	0.9065	Medium	8.37
PX domain_5% PI3P	69	86	ALKIPAKRIFGDNFDPDF	11.13	3	14	11.18	11.24	3.361	24.008	0.9445	High	11.17	11.24	3.261	23.295	0.9416	High	11.18	11.25	3.279	23.421	0.945	High	11.18	11.24	5.477	39.12	0.9154	High	11.18	11.24	5.067	36.192	0.9304	High	11.18	11.25	5.125	36.608	0.9379	High	11.17	11.24	6.793	48.522	0.9208	High	11.18
PX domain_5% PI3P	70	86	LKIPAKRIFGDNFDPDF	10.97	3	13	11.07	11.13	2.762	21.249	0.9493	High	11.06	11.13	2.69	20.694	0.9588	High	11.07	11.14	2.674	20.572	0.9517	High	11.07	11.14	4.878	37.525	0.9321	High	11.07	11.13	4.559	35.069	0.9459	High	11.07	11.14	4.566	35.125	0.9472	High	11.06	11.13	6.115	47.042	0.9309	High	11.07
PX domain_5% PI3P	82	86	FDPDF	11.23	1	2	11.17	11.44	0.229	11.436	0.9351	Medium	11.16	11.44	0.215	10.727	0.9509	Medium	11.17	11.45	0.209	10.456	0.9505	Medium	11.17	11.45	0.463	23.148	0.9507	Medium	11.17	11.44	0.441	22.071	0.95	Medium	11.17	11.45	0.427	21.345	0.937	Medium	11.16	11.44	0.707	35.364	0.9511	Medium	11.17
PX domain_5% PI3P	87	96	IKQRRAGLNE	4.06	3	8	4.15	4.22	0.268	3.352	0.9335	High	4.15	4.22	0.233	2.916	0.9501	High	4.15	4.22	0.188	2.345	0.9375	High	4.15	4.22	0.324	4.053	0.9269	High	4.15	4.22	0.345	4.31	0.9005	High	4.15	4.22	0.272	3.396	0.9189	High	4.15	4.22	0.749	9.365	0.9222	High	4.15
PX domain_5% PI3P	87	97	IKQRRAGLNEF	7.19	3	9	7.16	7.23	0.251	2.786	0.9541	High	7.17	7.23	0.221	2.457	0.9511	High	7.17	7.23	0.185	2.057	0.958	High	7.17	7.23	0.287	3.186	0.9339	High	7.17	7.23	0.335	3.717	0.9274	High	7.17	7.23	0.218	2.419	0.9538	High	7.16	7.23	0.766	8.511	0.928	High	7.16
PX domain_5% PI3P	95	101	NEFIQNL	11.82	1	5	12.02	12.09	0.158	3.158	0.8849	Medium	12.01	12.09	0.136	2.726	0.8912	Medium	12.02	12.09	0.14	2.799	0.8889	Medium	12.02	12.09	0.166	3.329	0.8892	Medium	12.02	12.09	0.209	4.188	0.9009	Medium	12.02	12.09	0.179	3.586	0.8678	Medium	12.01	12.09	0.426	8.514	0.8984	Medium	12.02
PX domain_5% PI3P	97	101	FIQNL	10.07	1	3	10.08	10.14	0.066	2.211	0.9375	Medium	10.08	10.15	0.076	2.533	0.9175	Medium	10.08	10.15	0.054	1.81	0.9326	Medium	10.08	10.15	0.103	3.439	0.9246	Medium	10.08	10.14	0.096	3.184	0.9363	Medium	10.08	10.15	0.077	2.562	0.9254	Medium	10.07	10.14	0.332	11.061	0.9355	Medium	10.08
PX domain_5% PI3P	97	107	FIQNLVRYPEL	11.87	2	8	12	12.07	0.628	7.853	0.8888	Medium	12	12.06	0.6	7.5	0.9086	Medium	12	12.07	0.545	6.813	0.9056	Medium	12	12.07	0.789	9.863	0.887	Medium	12	12.07	0.786	9.821	0.8872	Medium	12	12.07	0.754	9.423	0.9003	Medium	12	12.06	1.386	17.325	0.8964	Medium	12
PX domain_5% PI3P	98	107	IQNLVRYPEL	10.91	2	7	10.99	11.06	0.615	8.793	0.9413	Medium	10.99	11.06	0.534	7.635	0.9474	Medium	10.99	11.06	0.536	7.651	0.9477	Medium	10.99	11.06	0.781	11.16	0.9407	Medium	10.99	11.06	0.748	10.689	0.9415	Medium	10.99	11.06	0.707	10.103	0.9485	Medium	10.99	11.06	1.23	17.576	0.9395	Medium	10.99
PX domain_5% PI3P	98	115	IQNLVRYPELYNHPDVRA	9.28	4	14	9.46	9.53	0.733	5.236	0.9105	Medium	9.47	9.54	0.731	5.221	0.9146	Medium	9.47	9.53	0.656	4.685	0.9125	Medium	9.47	9.53	1.252	8.94	0.8955	Medium	9.47	9.53	1.095	7.824	0.8882	Medium	9.47	9.53	1.023	7.309	0.8774	Medium	9.46	9.53	1.746	12.472	0.9051	Medium	9.46
PX domain_5% PI3P	101	107	LVRYPEL	10.18	2	4	10.37	10.44	0.584	14.601	0.9088	Medium	10.38	10.44	0.522	13.057	0.9214	Medium	10.37	10.44	0.539	13.481	0.9233	Medium	10.37	10.44	0.737	18.421	0.9314	Medium	10.37	10.43	0.667	16.675	0.9169	Medium	10.37	10.44	0.697	17.418	0.904	Medium	10.37	10.43	1.021	25.528	0.9342	Medium	10.37
PX domain_5% PI3P	102	107	VRYPEL	9.74	2	3	9.86	9.93	0.546	18.214	0.916	High	9.86	9.93	0.518	17.26	0.9393	High	9.86	9.93	0.514	17.12	0.9249	High	9.86	9.93	0.706	23.52	0.9427	High	9.86	9.93	0.648	21.599	0.9371	High	9.86	9.93	0.645	21.487	0.9467	High	9.86	9.92	0.947	31.552	0.9352	High	9.86
PX domain_5% PI3P	102	115	VRYPELYNHPDVRA	8.31	4	10	8.38	8.45	0.712	7.124	0.9132	Medium	8.38	8.45	0.664	6.637	0.8997	Medium	8.38	8.45	0.58	5.801	0.9132	Medium	8.38	8.45	1.092	10.922	0.9011	Medium	8.38	8.45	1.079	10.791	0.897	Medium	8.38	8.45	0.931	9.313	0.8851	Medium	8.38	8.45	1.596	15.956	0.9139	Medium	8.38
PX domain_5% PI3P	108	115	YNHPDVRA	5.66	2	5	5.74	5.81	0.115	2.298	0.9342	High	5.75	5.81	0.086	1.72	0.9366	High	5.75	5.81	0.083	1.665	0.9365	High	5.75	5.81	0.125	2.509	0.9403	High	5.75	5.81	0.128	2.566	0.9298	High	5.75	5.81	0.135	2.705	0.9233	High	5.75	5.81	0.222	4.43	0.9318	High	5.74
PX domain_5% PI3P	108	116	YNHPDVRAF	8.33	3	6	8.46	8.52	0.121	2.02	0.9461	High	8.46	8.53	0.077	1.287	0.9473	High	8.46	8.53	0.077	1.285	0.9527	High	8.46	8.53	0.105	1.746	0.9277	High	8.46	8.53	0.126	2.102	0.9173	High	8.46	8.53	0.114	1.9	0.92	High	8.45	8.52	0.199	3.312	0.9254	High	8.46
[truncated: 29 more columns]
